# Supplementary material for: Polyploidy, regular patterning of genome copies, and unusual control of DNA partitioning in the Lyme disease spirochete
Source: Nat Commun. 2022 Nov 22;13:7173. doi: 10.1038/s41467-022-34876-4 (PMC9712426; doi:10.1038/s41467-022-34876-4)
Supplement: Supplementary file 5 — Supplementary Dataset 2 [file 41467_2022_34876_MOESM5_ESM.xlsx]

## Sheet: 1. Imaging experiments summary
Experiment ID	Strain	Replicate	Notes	Strain background	Labeled genome locus I: mCherry	Labeled genome locus II: GFP	Culture density (cells/mL)	Number of cells	intensityRatioThreshold value for mCherry spots	intensityRatioThreshold value for GFP spots
CNT_001	CJW_Bb203	1	None	S9	Chromosome (oriC, par locus)	cp26	13500000	197	1.35	1.35
CNT_004	CJW_Bb203	2	None	S9	Chromosome (oriC, par locus)	cp26	5000000	65	1.35	1.4
CNT_005	CJW_Bb203	2	None	S9	Chromosome (oriC, par locus)	cp26	50000000	163	1.3	1.3
CNT_006	CJW_Bb203	2	None	S9	Chromosome (oriC, par locus)	cp26	100000000	284	1.3	1.35
CNT_007	CJW_Bb203	2	None	S9	Chromosome (oriC, par locus)	cp26	190000000	187	1.35	1.4
CNT_008	CJW_Bb203	2	None	S9	Chromosome (oriC, par locus)	cp26	155000000	205	1.35	1.4
CNT_009	CJW_Bb489	1	None	K2	Chromosome (oriC, par locus)	lp28-1	13000000	50	1.3	1.35
CNT_014	CJW_Bb526	1	None	S9	Chromosome (oriC, par locus)	lp21	5000000	71	1.3	1.3
CNT_019	CJW_Bb516	1	None	5A18NP1	Chromosome (oriC, par locus)	cp32-7	550000	16	1.3	1.45
CNT_028	CJW_Bb517	1	None	5A18NP1	Chromosome (oriC, par locus)	cp32-4	300000	25	1.3	1.4
CNT_037	CJW_Bb518	1	None	5A18NP1	Chromosome (oriC, par locus)	cp32-8	750000	58	1.3	1.4
CNT_046	CJW_Bb515	1	None	5A18NP1	Chromosome (oriC, par locus)	cp32-3	850000	88	1.3	1.35
CNT_053	CJW_Bb271	3	None	S9	Chromosome (oriC, par locus)	lp28-2	10000000	145	1.3	1.35
CNT_054	CJW_Bb274	3	None	S9	Chromosome (oriC, par locus)	lp25	13500000	96	1.3	1.3
CNT_055	CJW_Bb501	1	None	5A18NP1	Chromosome (oriC, par locus)	cp32-1	11500000	10	1.25	1.25
CNT_060	CJW_Bb329	1	None	Bb914	Chromosome (oriC, par locus)	None	12000000	206	1.25	Not applicable
CNT_063	CJW_Bb207	1	None	S9	Chromosome (oriC, par locus)	lp17	10000000	91	1.35	1.3
CNT_066	CJW_Bb207	2	None	S9	Chromosome (oriC, par locus)	lp17	12000000	61	1.35	1.3
CNT_069	CJW_Bb207	3	None	S9	Chromosome (oriC, par locus)	lp17	20500000	91	1.3	1.3
CNT_072	CJW_Bb207	4	None	S9	Chromosome (oriC, par locus)	lp17	8000000	34	1.3	1.25
CNT_077	CJW_Bb326	1	None	S9	Chromosome (oriC, par locus)	lp54	20500000	109	1.3	1.3
CNT_080	CJW_Bb325	1	None	S9	Chromosome (oriC, par locus)	lp28-4	20000000	103	1.3	1.3
CNT_083	CJW_Bb261	1	None	S9	Chromosome (oriC, par locus)	lp38	8550000	117	1.3	1.25
CNT_086	CJW_Bb261	2	None	S9	Chromosome (oriC, par locus)	lp38	16000000	122	1.3	1.4
CNT_091	CJW_Bb272	1	None	S9	Chromosome (oriC, par locus)	lp36	9000000	90	1.3	1.4
CNT_094	CJW_Bb241	1	None	S9	Chromosome (oriC, par locus)	lp28-3	18000000	62	1.35	1.4
CNT_097	CJW_Bb241	2	None	S9	Chromosome (oriC, par locus)	lp28-3	Not recorded	110	1.3	1.35
CNT_100	CJW_Bb241	3	None	S9	Chromosome (oriC, par locus)	lp28-3	14000000	22	1.3	1.3
CNT_105	CJW_Bb271	1	None	S9	Chromosome (oriC, par locus)	lp28-2	8000000	148	1.3	1.3
CNT_108	CJW_Bb271	2	None	S9	Chromosome (oriC, par locus)	lp28-2	10700000	93	1.3	1.35
CNT_113	CJW_Bb274	1	None	S9	Chromosome (oriC, par locus)	lp25	14000000	180	1.3	1.35
CNT_116	CJW_Bb274	2	None	S9	Chromosome (oriC, par locus)	lp25	17500000	38	1.25	1.35
CNT_121	CJW_Bb526	2	None	S9	Chromosome (oriC, par locus)	lp21	15500000	26	1.3	1.35
CNT_126	CJW_Bb489	2	None	K2	Chromosome (oriC, par locus)	lp28-1	12500000	29	1.3	1.35
CNT_131	CJW_Bb325	2	None	S9	Chromosome (oriC, par locus)	lp28-4	15500000	15	1.3	1.4
CNT_136	CJW_Bb272	2	None	S9	Chromosome (oriC, par locus)	lp36	12000000	66	1.3	1.3
CNT_141	CJW_Bb326	2	None	S9	Chromosome (oriC, par locus)	lp54	9500000	87	1.3	1.35
CNT_146	CJW_Bb501	2	None	5A18NP1	Chromosome (oriC, par locus)	cp32-1	5000000	22	1.25	1.25
CNT_152	CJW_Bb515	2	None	5A18NP1	Chromosome (oriC, par locus)	cp32-3	11000000	47	1.25	1.25
CNT_157	CJW_Bb517	2	None	5A18NP1	Chromosome (oriC, par locus)	cp32-4	12000000	74	1.35	1.4
CNT_162	CJW_Bb516	2	None	5A18NP1	Chromosome (oriC, par locus)	cp32-7	12500000	104	1.3	1.35
CNT_167	CJW_Bb518	2	None	5A18NP1	Chromosome (oriC, par locus)	cp32-8	27500000	44	1.3	1.4
CNT_202	CJW_Bb074	1	None	B31 e2	Chromosome (oriC, par locus)	None	800000	255	1.25	Not applicable
CNT_203	CJW_Bb074	1	None	B31 e2	Chromosome (oriC, par locus)	None	9000000	146	1.25	Not applicable
CNT_208	CJW_Bb075	1	None	B31MI	Chromosome (oriC, par locus)	None	32500000	336	1.25	Not applicable
CNT_211	CJW_Bb142	1	None	B31 e2	None	Chromosome (oriC, par locus)	1350000	178	Not applicable	1.15
CNT_212	CJW_Bb142	1	None	B31 e2	None	Chromosome (oriC, par locus)	18500000	180	Not applicable	1.15
CNT_217	CJW_Bb328	1	None	JD1	Chromosome (oriC, par locus)	None	6500000	132	1.3	Not applicable
CNT_218	CJW_Bb328	1	None	JD1	Chromosome (oriC, par locus)	None	35000000	286	1.35	Not applicable
CNT_221	CJW_Bb330	1	None	Sh-2-82	Chromosome (oriC, par locus)	None	10000000	168	1.2	Not applicable
CNT_224	CJW_Bb331	1	None	297	Chromosome (oriC, par locus)	None	4000000	185	1.2	Not applicable
CNT_225	CJW_Bb331	1	None	297	Chromosome (oriC, par locus)	None	49000000	101	1.25	Not applicable
CNT_228	CJW_Bb339	1	None	K2	Chromosome (oriC, par locus)	None	10000000	140	1.25	Not applicable
CNT_231	CJW_Bb339	2	None	K2	Chromosome (oriC, par locus)	None	35000	71	1.25	Not applicable
CNT_232	CJW_Bb339	2	None	K2	Chromosome (oriC, par locus)	None	650000	142	1.3	Not applicable
CNT_233	CJW_Bb339	2	None	K2	Chromosome (oriC, par locus)	None	4500000	408	1.3	Not applicable
CNT_234	CJW_Bb339	2	None	K2	Chromosome (oriC, par locus)	None	27500000	244	1.3	Not applicable
CNT_235	CJW_Bb339	2	None	K2	Chromosome (oriC, par locus)	None	60000000	358	1.3	Not applicable
CNT_236	CJW_Bb339	2	None	K2	Chromosome (oriC, par locus)	None	55000000	477	1.35	Not applicable
CNT_237	CJW_Bb339	2	None	K2	Chromosome (oriC, par locus)	None	110000000	352	1.4	Not applicable
CNT_238	CJW_Bb339	2	None	K2	Chromosome (oriC, par locus)	None	115000000	611	1.4	Not applicable
CNT_239	CJW_Bb339	2	None	K2	Chromosome (oriC, par locus)	None	105000000	744	1.4	Not applicable
CNT_240	CJW_Bb339	3	None	K2	Chromosome (oriC, par locus)	None	11000000	187	1.25	Not applicable
CNT_243	CJW_Bb339	4	None	K2	Chromosome (oriC, par locus)	None	17000000	218	1.25	Not applicable
CNT_246	CJW_Bb339	5	None	K2	Chromosome (oriC, par locus)	None	22000000	197	1.25	Not applicable
CNT_249	CJW_Bb340	1	None	S9	Chromosome (oriC, par locus)	None	20000000	170	1.25	Not applicable
CNT_252	CJW_Bb341	1	None	A34	Chromosome (oriC, par locus)	None	24500000	198	1.15	Not applicable
CNT_255	CJW_Bb344	1	None	B314	Chromosome (oriC, par locus)	None	250000	175	1.15	Not applicable
CNT_256	CJW_Bb344	1	None	B314	Chromosome (oriC, par locus)	None	3000000	182	1.2	Not applicable
CNT_262	CJW_Bb348	1	None	N40	Chromosome (oriC, par locus)	None	6500000	247	1.25	Not applicable
CNT_265	CJW_Bb378	1	None	S9	Chromosome (oriC, par locus)	None	10500000	113	Not applicable	1.2
CNT_268	CJW_Bb379	1	None	S9	Chromosome (oriC, par locus)	None	8000000	107	1.2	Not applicable
CNT_271	CJW_Bb379	2	None	S9	Chromosome (oriC, par locus)	None	125000	172	1.15	Not applicable
CNT_272	CJW_Bb379	2	None	S9	Chromosome (oriC, par locus)	None	2100000	269	1.15	Not applicable
CNT_273	CJW_Bb379	2	None	S9	Chromosome (oriC, par locus)	None	23500000	159	1.2	Not applicable
CNT_287	CJW_Bb379	3	Stained with Hoechst	S9	Chromosome (oriC, par locus)	None	25000000	196	1.15	Not applicable
CNT_296	CJW_Bb474	1	Stained with Hoechst	S9	Chromosome (oriC, par locus)	None	12000000	178	1.15	Not applicable
CNT_305	CJW_Bb201	1	None	S9	Chromosome (oriC, par locus)	Chromosome (terC, phoU locus)	13000000	115	1.3	1.4
CNT_308	CJW_Bb201	2	None	S9	Chromosome (oriC, par locus)	Chromosome (terC, phoU locus)	20000000	189	1.3	1.3
CNT_311	CJW_Bb201	3	None	S9	Chromosome (oriC, par locus)	Chromosome (terC, phoU locus)	30000000	133	1.3	1.35
CNT_314	CJW_Bb201	4	None	S9	Chromosome (oriC, par locus)	Chromosome (terC, phoU locus)	32000000	153	1.3	1.35
CNT_317	CJW_Bb205	1	None	S9	Chromosome (oriC, par locus)	Chromosome (oriC, uvrC locus)	11500000	105	1.3	1.4
CNT_320	CJW_Bb527	1	None	S9	Chromosome (oriC, par locus)	Chromosome (terC, lptD locus)	8500000	25	1.3	1.3
CNT_360	CJW_Bb378	2	Stained with Hoechst and propidium iodide	S9	None	Chromosome (oriC, par locus)	38500000	133	Not applicable	1.15
CNT_369	CJW_Bb328	2	None	JD1	Chromosome (oriC, par locus)	None	19500000	30	1.25	Not applicable
CNT_370	CJW_Bb329	2	None	297	Chromosome (oriC, par locus)	None	34000000	340	1.15	Not applicable
CNT_371	CJW_Bb330	2	None	Sh-2-82	Chromosome (oriC, par locus)	None	22000000	221	1.25	Not applicable
CNT_372	CJW_Bb331	2	None	297	Chromosome (oriC, par locus)	None	49000000	149	1.2	Not applicable
CNT_373	CJW_Bb348	2	None	N40	Chromosome (oriC, par locus)	None	19500000	284	1.2	Not applicable
CNT_374	CJW_Bb205	2	None	S9	Chromosome (oriC, par locus)	Chromosome (oriC, uvrC locus)	53500000	33	1.3	1.4
CNT_375	CJW_Bb527	2	None	S9	Chromosome (oriC, par locus)	Chromosome (terC, lptD locus)	49500000	313	1.3	1.4
CNT_447	CJW_Bb271	4	None	S9	Chromosome (oriC, par locus)	lp28-2	17500000	147	1.3	1.4
CNT_462	CJW_Bb603	1	None	S9	None	Chromosome (oriC, par locus)	30500000	285	Not applicable	1.2
CNT_463	CJW_Bb603	2	None	S9	None	Chromosome (oriC, par locus)	15500000	139	Not applicable	1.2
CNT_464	CJW_Bb604	1	None	S9	Chromosome (oriC, par locus)	None	6000000	214	1.15	Not applicable
CNT_465	CJW_Bb604	2	None	S9	Chromosome (oriC, par locus)	None	15000000	84	1.15	Not applicable
CNT_473	CJW_Bb616	1	None	S9	None	Chromosome (oriC, par locus)	6500000	138	Not applicable	1.25
CNT_474	CJW_Bb616	2	None	S9	None	Chromosome (oriC, par locus)	7500000	239	Not applicable	1.25
CNT_475	CJW_Bb616	3	None	S9	None	Chromosome (oriC, par locus)	26700000	202	Not applicable	1.15
CNT_476	CJW_Bb616	4	None	S9	None	Chromosome (oriC, par locus)	13000000	380	Not applicable	1.15
CNT_477	CJW_Bb378	3	None	S9	None	Chromosome (oriC, par locus)	43000000	437	Not applicable	1.25
CNT_478	CJW_Bb378	4	None	S9	None	Chromosome (oriC, par locus)	23500000	252	Not applicable	1.25
CNT_479	CJW_Bb490	2	None	S9	None	Chromosome (oriC, par locus)	65000000	574	Not applicable	1.2
CNT_480	CJW_Bb490	3	None	S9	None	Chromosome (oriC, par locus)	22000000	269	Not applicable	1.15
CNT_481	CJW_Bb524	2	None	S9	None	Chromosome (oriC, par locus)	26500000	223	Not applicable	1.25
CNT_482	CJW_Bb524	3	None	S9	None	Chromosome (oriC, par locus)	20000000	297	Not applicable	1.15
CNT_483	CJW_Bb379	4	None	S9	Chromosome (oriC, par locus)	None	30000000	489	1.15	Not applicable
CNT_484	CJW_Bb525	2	None	S9	Chromosome (oriC, par locus)	None	16500000	216	1.2	Not applicable
CNT_523	CJW_Bb378	6	Stained with Hoechst	S9	None	Chromosome (oriC, par locus)	43000000	307	Not applicable	1.15
CNT_524	CJW_Bb379	6	Stained with Hoechst	S9	Chromosome (oriC, par locus)	None	61000000	352	1.2	Not applicable
CNT_525	CJW_Bb490	5	Stained with Hoechst	S9	None	Chromosome (oriC, par locus)	52500000	327	Not applicable	1.1
CNT_526	CJW_Bb524	5	Stained with Hoechst	S9	None	Chromosome (oriC, par locus)	52000000	166	Not applicable	1.1
CNT_527	CJW_Bb525	4	Stained with Hoechst	S9	Chromosome (oriC, par locus)	None	46500000	244	1.25	Not applicable
CNT_528	CJW_Bb616	6	Stained with Hoechst	S9	None	Chromosome (oriC, par locus)	30500000	752	Not applicable	1.1
CNT_529	CJW_Bb474	2	Stained with Hoechst	S9	Chromosome (oriC, par locus)	None	48500000	66	1.2	Not applicable
CNT_530	CJW_Bb328	3	None	JD1	Chromosome (oriC, par locus)	None	44500000	202	1.2	Not applicable
CNT_531	CJW_Bb328	4	None	JD1	Chromosome (oriC, par locus)	None	7000000	72	1.25	Not applicable
CNT_532	CJW_Bb603	3	Stained with Hoechst	S9	None	Chromosome (oriC, par locus)	40500000	486	Not applicable	1.15
CNT_533	CJW_Bb604	3	Stained with Hoechst	S9	Chromosome (oriC, par locus)	None	28500000	214	1.15	Not applicable
CNT_536	CJW_Bb488	1	None	S9	None	None	28000000	400	Not applicable	Not applicable
CNT_538	CJW_Bb519	1	None	S9	None	None	12000000	154	Not applicable	Not applicable
CNT_539	CJW_Bb520	1	None	S9	None	None	12500000	320	Not applicable	Not applicable
CNT_540	CJW_Bb610	1	None	S9	None	None	7000000	114	Not applicable	Not applicable
CNT_541	CJW_Bb610	2	None	S9	None	None	17500000	348	Not applicable	Not applicable
CNT_542	CJW_Bb474	3	Stained with Hoechst	S9	Chromosome (oriC, par locus)	None	22500000	217	1.2	Not applicable
CNT_543	CJW_Bb603	4	Stained with Hoechst	S9	None	Chromosome (oriC, par locus)	18000000	106	Not applicable	1.1
CNT_544	CJW_Bb603	5	None	S9	None	Chromosome (oriC, par locus)	18000000	37	Not applicable	1.1
CNT_545	CJW_Bb604	4	Stained with Hoechst	S9	Chromosome (oriC, par locus)	None	19000000	182	1.2	Not applicable
CNT_546	CJW_Bb604	5	None	S9	Chromosome (oriC, par locus)	None	19000000	34	1.2	Not applicable
CNT_552	CJW_Bb602	1	Stained with Hoechst	S9	None	Chromosome (oriC, par locus)	22500000	185	Not applicable	1.15
CNT_554	CJW_Bb602	2	None	S9	None	Chromosome (oriC, par locus)	51500000	295	Not applicable	1.1
CNT_555	CJW_Bb603	6	None	S9	None	Chromosome (oriC, par locus)	45500000	397	Not applicable	1.15
CNT_556	CJW_Bb604	6	None	S9	Chromosome (oriC, par locus)	None	34000000	95	1.15	Not applicable
CNT_559	CJW_Bb274	4	None	S9	Chromosome (oriC, par locus)	lp25	8000000	56	1.3	1.35
CNT_561	CJW_Bb379	1PIP	Piperacillin, 0h	S9	Chromosome (oriC, par locus)	None	Not recorded	141	1.25	Not applicable
CNT_562	CJW_Bb379	1PIP	Piperacillin, 8h	S9	Chromosome (oriC, par locus)	None	Not recorded	43	1.25	Not applicable
CNT_563	CJW_Bb379	1PIP	Piperacillin, 16h	S9	Chromosome (oriC, par locus)	None	Not recorded	106	1.25	Not applicable
CNT_564	CJW_Bb379	1PIP	Piperacillin, 24h	S9	Chromosome (oriC, par locus)	None	Not recorded	49	1.25	Not applicable
CNT_565	CJW_Bb474	1PIP	Piperacillin, 0h	S9	Chromosome (oriC, par locus)	None	Not recorded	193	1.25	Not applicable
CNT_566	CJW_Bb474	1PIP	Piperacillin, 8h	S9	Chromosome (oriC, par locus)	None	Not recorded	145	1.25	Not applicable
CNT_567	CJW_Bb474	1PIP	Piperacillin, 16h	S9	Chromosome (oriC, par locus)	None	Not recorded	133	1.25	Not applicable
CNT_568	CJW_Bb474	1PIP	Piperacillin, 24h	S9	Chromosome (oriC, par locus)	None	Not recorded	62	1.25	Not applicable
CNT_569	CJW_Bb626	1	None	S9	Chromosome (oriC, par locus)	None	12500000	124	1.1	Not applicable
CNT_570	CJW_Bb626	2	None	S9	Chromosome (oriC, par locus)	None	24000000	203	1.1	Not applicable
CNT_571	CJW_Bb218	1	None	S9	None	None	17500000	96	Not applicable	Not applicable
CNT_572	CJW_Bb219	1	None	S9	None	None	27500000	160	Not applicable	Not applicable
CNT_573	CJW_Bb255	1	None	S9	None	None	24000000	115	Not applicable	Not applicable
CNT_574	CJW_Bb256	1	None	S9	None	None	28000000	53	Not applicable	Not applicable

## Sheet: 2. ChIP and WGS cultures
Strain	Strain description; KI = knock-in; SV = shuttle vector	Replicate	Antibiotic selection	Inoculated on	Date Harvested	Days in culture	Density at harvesting (cells/mL)	Antibody used for immunoprecipitation	Accession number for ChIP data	Accession number for WGS data	Genetic modifications present in the genome	Absent endogenous plasmids	Shuttle vector	Sequences removed from the genome prior to read mapping
CJW_Bb378	ParZ-GFP KI	A	None	2021-04-19	2021-04-21	2	38000000	anti-GFP	GSM6107331	GSM6107350	Chr[ΔparZ::parZ-msfgfpBb Δnt450913/1133::PflaB-aphI] lp25[Δbbe02::PflaB-aadA]	cp9, lp5, lp56	None	PflaB & flaBt (flaB locus); PflaB (bbe02 locus)
CJW_Bb378	ParZ-GFP KI	B	None	2021-04-19	2021-04-21	2	47500000	anti-GFP	GSM6107332	GSM6107351
CJW_Bb379	mCherry-ParB KI	A	Kanamycin	2021-06-26	2021-06-28	2	41500000	anti-mCherry	GSM6107343	GSM6107352	Chr[ΔparB::mcherryBb-parB Δnt450913/1133::PflaB-aphI] lp25[Δbbe02::PflaB-aadA]	cp9, lp5, lp56	None	PflaB & flaBt (flaB locus); PflaB (bbe02 locus)
CJW_Bb379	mCherry-ParB KI	B	Kanamycin	2021-06-26	2021-06-28	2	28500000	anti-mCherry	GSM6107344	GSM6107353
CJW_Bb519	ParA-GFP KI ΔparZ	A	Kanamycin	2021-06-26	2021-06-28	2	22500000	anti-GFP	GSM6107338	GSM6107360	Chr[ΔparA::parA-msfgfpBb ΔparZ Δnt450913/1133::PflaB-aphI] lp25[Δbbe02::PflaB-aadA]	cp9, lp5, lp56	None	PflaB & flaBt (flaB locus); PflaB (bbe02 locus)
CJW_Bb519	ParA-GFP KI ΔparZ	B	Kanamycin	2021-06-26	2021-06-28	2	17000000	anti-GFP	GSM6107339	GSM6107361
CJW_Bb524	ParZ-GFP KI ΔparBS	A	Kanamycin	2021-06-26	2021-06-29	3	24000000	anti-GFP	GSM6107342	GSM6107364	Chr[ΔparZ::parZ-msfgfpBb ΔparBS Δnt450913/1133::PflaB-aphI] lp25[Δbbe02::PflaB-aadA]	cp9, lp5, lp56	None	PflaB & flaBt (flaB locus); PflaB (bbe02 locus)
CJW_Bb403	ParZ-GFP KI mCherry-ParB SV	A	Kanamycin, Blasticidin S	2021-06-26	2021-06-29	3	19000000	anti-GFP and anti-mCherry	GSM6107333	GSM6107354	Chr[ΔparZ::parZ-msfgfpBb Δnt450913/1133::PflaB-aphI] lp25[Δbbe02::PflaB-aadA]	cp9, lp5, lp56	pBSV2B_P0826-mCherryBb-ParB	PflaB & flaBt (flaB locus); PflaB (bbe02 locus); parB (shuttle vector)
CJW_Bb403	ParZ-GFP KI mCherry-ParB SV	B	Kanamycin, Blasticidin S	2021-06-26	2021-06-29	3	27500000	anti-GFP and anti-mCherry	GSM6107345	GSM6107355
CJW_Bb488	ParA-GFP KI	A	Kanamycin	2021-06-27	2021-06-30	3	31500000	anti-GFP	GSM6107336	GSM6107358	Chr[ΔparA::parA-msfgfpBb Δnt450913/1133::PflaB-aphI] lp25[Δbbe02::PflaB-aadA]	cp9, lp5, lp56	None	PflaB & flaBt (flaB locus); PflaB (bbe02 locus)
CJW_Bb488	ParA-GFP KI	B	Kanamycin	2021-06-27	2021-06-30	3	24500000	anti-GFP	GSM6107337	GSM6107359
CJW_Bb525	mCherry-ParB KI ΔparAZ	A	Kanamycin	2021-06-27	2021-06-30	3	22000000	anti-mCherry	GSM6107346	GSM6107365	Chr[ΔparB::mcherryBb-parB ΔparAZ Δnt450913/1133::PflaB-aphI] lp25[Δbbe02::PflaB-aadA]	cp9, lp5, lp56	None	PflaB & flaBt (flaB locus); PflaB (bbe02 locus)
CJW_Bb525	mCherry-ParB KI ΔparAZ	B	Kanamycin	2021-06-27	2021-06-30	3	17500000	anti-mCherry	GSM6107347	GSM6107366
CJW_Bb473	GFP KI	A	None	2021-08-28	2021-08-31	3	27000000	anti-GFP	GSM6107334	GSM6107356	cp26[IR_bbb20-bbb21::PflaB-gfpmut3_PflgB-aacC1] lp25[Δbbe02::PflaB-aadA]	cp9, lp5, lp56	None	None
CJW_Bb473	GFP KI	B	None	2021-08-28	2021-08-31	3	22000000	anti-GFP	GSM6107335	GSM6107357
CJW_Bb520	ParA-GFP KI ΔparBS	A	None	2021-08-28	2021-08-31	3	29500000	anti-GFP	GSM6107340	GSM6107362	Chr[ΔparA::parA-msfgfpBb ΔparBS Δnt450913/1133::PflaB-aphI] lp25[Δbbe02::PflaB-aadA]	cp9, lp5, lp56	None	PflaB & flaBt (flaB locus); PflaB (bbe02 locus)
CJW_Bb520	ParA-GFP KI ΔparBS	B	None	2021-08-28	2021-08-31	3	22000000	anti-GFP	GSM6107341	GSM6107363
CJW_Bb601	mCherry-SMC KI	A	Gentamicin	2021-10-16	2021-10-19	3	25500000	anti-mCherry	GSM6107348	GSM6107367	Chr[Δsmc::mcherryBb-smc_PflgB-aacC1] lp25[Δbbe02::PflaB-aadA]	cp9, lp5, lp56	None	None
CJW_Bb601	mCherry-SMC KI	B	Gentamicin	2021-10-16	2021-10-19	3	20500000	anti-mCherry	GSM6107349	GSM6107368
S9	wild type	A	Streptomycin	2021-04-13	2021-04-16	3	20000000	Not applicable	Not applicable	GSM6107369	lp25[Δbbe02::PflaB-aadA]	cp9, lp5, lp56	None	None
S9	wild type	B	Streptomycin	2021-04-13	2021-04-16	3	19000000	Not applicable	Not applicable	GSM6107370
CJW_Bb610	ParA-GFP KI parZ(ΔN20)	A	None	2022-03-14	2022-03-17	3	105000000	anti-GFP	GSM6176043	GSM6176047	Chr[ΔparA::parA-msfgfpBb parZ(ΔN20) Δnt450913/1133::PflaB-aphI] lp25[Δbbe02::PflaB-aadA]	cp9, lp5, lp56	None	PflaB & flaBt (flaB locus); PflaB (bbe02 locus)
CJW_Bb610	ParA-GFP KI parZ(ΔN20)	B	None	2022-03-14	2022-03-17	3	115000000	anti-GFP	GSM6176044	GSM6176048
CJW_Bb101	ParZ-GFP SV	A	Gentamicin	2022-03-14	2022-03-16	2	6500000	anti-GFP	GSM6176041	GSM6176045	None	cp9, cp32-6, cp32-7, cp32-8, cp32-9, lp5, lp21, lp25, lp28-1, lp28-2, lp28-3, lp28-4, lp36, lp38, lp56	pBSV2G_P0826-RBS-ParZ-msfGFPBb	P0826 & PflgB (endogenous chromosomal loci)
CJW_Bb101	ParZ-GFP SV	B	Gentamicin	2022-03-14	2022-03-16	2	7500000	anti-GFP	GSM6176042	GSM6176046
CJW_Bb523	wild type	A	None	2019-10-18	2019-10-21	3	35000000	Not applicable	Not applicable	GSM6176049	None	cp9, lp5	None	None
CJW_Bb523	wild type	B	None	2019-10-28	2019-10-30	2	53000000	Not applicable	Not applicable	GSM6176050

## Sheet: 3. Figure Data Summary
Figure and panel(s)	Strain	Number of replicates	Number of cells
Figure 1b, Supplementary Figure 3a	CJW_Bb075	1	336
	CJW_Bb328	5	722
	CJW_Bb329	2	546
	CJW_Bb330	2	389
	CJW_Bb331	3	435
	CJW_Bb339	8	1627
	CJW_Bb340	1	170
	CJW_Bb341	1	198
	CJW_Bb344	2	357
	CJW_Bb348	2	531
	CJW_Bb379	7	1744
	CJW_Bb474	3	461
Figure 1b, Supplementary Figure 3b	CJW_Bb074	2	401
	CJW_Bb142	2	546
Figure 1e, Figures 4c,d,f	CJW_Bb201	4	590
	CJW_Bb527	2	338
Figure 1g	CJW_Bb339, D2	1	71
	CJW_Bb339, D3	1	142
	CJW_Bb339, D4	1	408
	CJW_Bb339, D5	1	244
	CJW_Bb339, D6	1	358
	CJW_Bb339, D7	1	477
	CJW_Bb339, D8	1	352
	CJW_Bb339, D9	1	611
	CJW_Bb339, D10	1	744
Figure 2b, Suplementary Figures 2a and 3c	CJW_Bb203	2	262
	CJW_Bb207	4	277
	CJW_Bb261	2	239
	CJW_Bb271	4	533
	CJW_Bb272	2	156
	CJW_Bb274	4	370
	CJW_Bb325	2	118
	CJW_Bb326	2	196
	CJW_Bb526	2	97
Figure 2b Suplementary Figures 2a and 3d	CJW_Bb241	3	194
	CJW_Bb489	2	79
	CJW_Bb501	2	32
	CJW_Bb515	2	135
	CJW_Bb516	2	120
	CJW_Bb517	2	99
	CJW_Bb518	2	102
Figure 4b	CJW_Bb379, 0h	1	141
	CJW_Bb379, 8h	1	43
	CJW_Bb379, 16h	1	106
	CJW_Bb379, 24h	1	49
	CJW_Bb474, 0h	1	193
	CJW_Bb474, 8h	1	145
	CJW_Bb474, 16h	1	133
	CJW_Bb474, 24h	1	62
Figure 4e	CJW_Bb379	7	1744
Figures 8e-g, Figure 9e, Supplementary Figure 6e	CJW_Bb378	5	1242
	CJW_Bb379	7	1744
Figures 8f-g, Supplementary Figure 6e	CJW_Bb490	3	1170
	CJW_Bb524	3	686
	CJW_Bb525	2	460
	CJW_Bb616	5	1711
	CJW_Bb626	2	327
Figure 9e, Supplementary Figure 6e	CJW_Bb603	6	1450
	CJW_Bb604	6	823
Supplementary Figure 1f	CJW_Bb205	2	138
Supplementary Figure 2b	CJW_Bb203, D4	1	65
	CJW_Bb203, D5	1	163
	CJW_Bb203, D6	1	284
	CJW_Bb203, D7	1	187
	CJW_Bb203, D8	1	205
Supplementary Figures 6a,b	CJW_Bb488	1	400
	CJW_Bb519	1	154
	CJW_Bb520	1	320
	CJW_Bb610	2	462
Supplementary Figure 6b	CJW_Bb218	1	96
	CJW_Bb219	1	160
	CJW_Bb255	1	115
	CJW_Bb256	1	53
Supplementary Figure 6e	CJW_Bb602	2	480
