# Supplementary material for: Polyploidy, regular patterning of genome copies, and unusual control of DNA partitioning in the Lyme disease spirochete
Source: Nat Commun. 2022 Nov 22;13:7173. doi: 10.1038/s41467-022-34876-4 (PMC9712426; doi:10.1038/s41467-022-34876-4)
Supplement: Supplementary file 7 — Source Data [file 41467_2022_34876_MOESM7_ESM.xlsx]

## Sheet: Fig. 1b
	oriC copies per cell															oriC spacing (um)															Cell length (µm)															oriC densities (copies / 10 µm)
Strain:	CJW_Bb379	CJW_Bb474	CJW_Bb339	CJW_Bb340	CJW_Bb075	CJW_Bb341	CJW_Bb074	CJW_Bb142	CJW_Bb344	CJW_Bb348	CJW_Bb331	CJW_Bb329	CJW_Bb330	CJW_Bb328		CJW_Bb379	CJW_Bb474	CJW_Bb339	CJW_Bb340	CJW_Bb075	CJW_Bb341	CJW_Bb074	CJW_Bb142	CJW_Bb344	CJW_Bb348	CJW_Bb331	CJW_Bb329	CJW_Bb330	CJW_Bb328		CJW_Bb379	CJW_Bb474	CJW_Bb339	CJW_Bb340	CJW_Bb075	CJW_Bb341	CJW_Bb074	CJW_Bb142	CJW_Bb344	CJW_Bb348	CJW_Bb331	CJW_Bb329	CJW_Bb330	CJW_Bb328		CJW_Bb379	CJW_Bb474	CJW_Bb339	CJW_Bb340
	8	10	11	12	13	18	19	9	22	14	17	7	10	11		1.3773	2.36798	3.45122	0.976353	1.48849	1.64489	1.02539	1.54094	1.83389	1.43803	0.626089	2.91933	1.51305	2.52487		16.6651	18.5096	25.0296	23.6278	17.3745	26.1702	34.1967	18.7358	29.3407	23.188	24.4396	22.9959	16.5448	25.586		4.80045	5.40262	4.3948	5.07877
	9	7	6	11	13	8	9	26	6	10	17	11	13	3		2.29639	1.73619	1.13961	1.50834	1.37665	2.47364	1.76056	2.45334	1.67293	0.995349	2.04768	3.30969	0.502949	0.909435		16.2734	17.0109	12.8023	23.1159	18.6019	14.3842	13.8434	41.2931	10.3246	17.1637	26.6638	18.8542	20.4438	13.869		5.53051	4.11501	4.68667	4.75862
	7	10	12	8	18	6	15	19	9	9	7	11	13	4		1.62667	1.44347	3.20564	0.767672	0.611337	0.825734	1.82462	2.33226	0.590495	1.26452	1.58849	1.84218	1.9957	0.63186		14.2723	21.9779	21.0503	19.7289	27.0655	13.8538	26.5358	30.445	13.5605	16.5408	13.464	19.7121	15.9286	19.9182		4.90459	4.55002	5.70064	4.05497
	8	10	8	12	15	11	17	15	8	8	11	17	12	7		1.76577	0.121888	3.32928	2.36082	0.548205	1.97491	3.04532	2.26369	0.740589	1.90599	1.22626	2.91898	1.51423	0.484422		18.2729	20.3356	13.1004	22.2214	21.035	16.9431	26.08	25.7537	10.576	17.978	18.0463	26.4313	20.1579	13.7976		4.37807	4.9175	6.10669	5.40019
	10	10	9	7	10	10	11	9	2	12	6	9	12	7		1.5209	1.64038	0.646711	2.29221	0.66142	0.903938	0.952275	0.813585	1.43024	0.538761	0.524436	0.374858	1.90813	4.51748		21.1444	18.7201	15.7181	15.9843	17.4928	18.2665	23.2371	15.322	5.30014	21.9811	11.2941	15.8304	18.2073	11.2272		4.72939	5.34186	5.72589	4.3793
	7	9	8	9	11	19	13	18	6	11	10	7	15	5		1.91425	1.84873	0.573212	0.567465	1.50822	0.793587	1.94137	2.57474	1.4643	1.28999	0.822593	2.1216	0.384423	1.61852		15.5609	17.618	19.2145	17.8844	15.9298	26.6865	19.8112	25.4867	7.27399	15.6405	16.3186	14.9049	21.4187	13.9329		4.49845	5.10842	4.16353	5.03233
	8	11	9	8	22	15	16	15	8	11	12	15	13	8		1.89156	1.84414	2.75889	2.43461	2.35061	1.81027	1.71007	2.48856	1.27149	0.754085	2.00552	1.02893	2.68417	0.763332		18.9308	18.013	14.6054	18.5795	23.4988	25.7112	31.5377	24.476	12.1805	21.6328	17.0784	23.9971	16.1117	21.6813		4.22591	6.1067	6.1621	4.30583
	10	8	10	12	14	18	20	20	9	11	11	6	7	8		2.01037	2.01026	0.98663	0.634813	1.45191	1.85758	0.376111	1.00585	1.22979	1.86699	1.63915	1.88146	1.21514	0.490417		17.0529	14.647	16.6685	22.8401	18.6634	26.2726	33.9307	33.3684	15.2756	18.1012	17.738	11.6459	9.28583	15.0264		5.86411	5.46186	5.99935	5.25391
	9	13	8	4	8	14	15	9	8	12	9	6	8	11		1.96844	2.21483	3.03407	1.68798	1.30571	1.76456	1.62309	1.15734	1.66734	2.36597	0.151689	0.446034	1.57673	0.617912		19.8922	23.7754	13.5396	13.2568	14.299	21.6959	26.2483	17.1076	12.4891	19.8251	14.4715	12.0915	13.6176	24.9586		4.5244	5.46784	5.90859	3.01732
	9	12	8	8	16	13	12	23	4	13	5	13	15	6		2.23072	2.81443	1.30732	2.57955	1.03541	0.577251	2.13853	0.538649	1.43547	0.791724	1.29445	2.32379	1.09875	5.16431		18.8484	21.9168	14.6814	18.4612	22.044	19.2679	19.1215	39.188	6.91401	20.1151	11.2372	22.92	19.6983	11.5281		4.77493	5.47525	5.44908	4.33342
	7	11	9	8	9	13	16	11	11	8	10	8	11	5		0.815251	2.2012	2.52919	0.70249	0.95171	1.62637	1.24673	1.62878	1.73081	2.00797	1.98872	0.710464	1.71348	6.44864		13.0632	23.148	15.7844	20.5292	13.3571	23.7282	28.572	24.7078	16.8098	13.9257	14.7512	14.3093	18.182	13.1634		5.35854	4.75203	5.70182	3.89689
	6	7	6	9	12	11	16	13	10	11	9	14	9	6		2.35858	1.71193	0.963191	2.6591	1.36107	0.815512	1.89279	1.71239	1.05392	1.71078	1.0456	2.70717	1.52773	1.16944		13.5339	15.6796	13.712	16.7004	16.338	15.2509	28.8804	26.8604	13.7094	23.7524	12.939	23.0053	15.3453	13.8543		4.43331	4.46439	4.37572	5.38909
	7	11	8	6	12	12	17	11	11	13	12	10	15	7		3.00872	1.4324	2.83844	0.745432	1.56314	1.5704	1.9944	0.567644	1.66892	1.59711	1.61083	0.500495	1.75963	5.15314		14.5357	18.0594	16.1676	13.3425	17.7557	20.4258	28.7306	20.6884	15.3908	23.7558	15.8458	18.2765	17.7603	14.956		4.81573	6.09101	4.94816	4.49691
	8	9	7	9	15	11	16	9	14	7	6	8	11	4		1.96985	2.3955	0.375346	1.02138	1.60285	0.659631	1.54171	1.85065	0.564471	1.83631	0.711277	1.01114	1.39801	3.26449		21.2379	17.6607	12.2349	14.503	24.3685	16.6879	23.7963	17.5148	18.7327	16.142	14.0439	16.6192	12.5749	15.8638		3.76685	5.09606	5.72135	6.2056
	9	9	6	11	14	12	17	10	11	8	9	10	14	6		4.8311	1.73854	2.5777	2.79553	1.35637	1.63072	1.79351	1.75659	0.978274	1.05792	1.94037	2.45783	2.37803	2.01182		20.3581	17.5436	12.9833	20.6904	19.9481	18.3615	29.9598	19.904	12.141	15.1391	15.7055	17.6181	22.2775	13.7819		4.42084	5.13006	4.62133	5.31648
	11	7	9	12	17	11	22	18	6	13	10	14	10	10		1.42903	2.4094	1.98094	1.16888	1.09991	0.611916	2.08406	2.28899	1.72401	2.07844	2.16564	2.11793	1.62876	1.05325		21.9981	17.0674	21.8624	23.4037	21.3709	18.9964	34.8268	25.0735	9.09766	22.5618	16.2587	24.6411	14.7075	22.5352		5.00044	4.10139	4.11666	5.1274
	7	9	7	14	11	13	11	9	18	8	7	12	17	7		1.71159	2.51134	1.39818	3.32999	1.46767	1.29346	1.69963	1.89208	1.55798	1.24536	0.30746	0.487815	1.11884	3.80357		15.1105	21.2639	15.3132	28.2862	16.2698	23.5772	22.0813	17.1656	27.9974	14.3832	12.5173	17.5835	28.2538	18.8641		4.63253	4.23252	4.57123	4.94941
	7	11	11	13	10	12	15	10	5	9	10	10	6	5		1.9675	0.0390928	1.98571	0.584171	1.24271	0.686431	2.60956	2.09901	0.246638	1.84664	2.29171	1.30275	1.08315	0.175841		13.5327	24.0103	22.5119	21.5058	15.0803	19.2732	30.2623	16.5495	6.38619	14.1757	16.1561	18.5046	12.7486	15.1887		5.17264	4.58136	4.88631	6.04489
	11	6	6	9	14	17	14	13	5	10	9	8	12	4		1.80298	2.15453	1.08085	3.2353	1.73992	2.24671	1.28297	1.95279	0.973311	1.13853	1.34661	2.20497	0.575786	0.991855		22.0712	14.0561	14.1518	16.576	17.9136	27.7323	22.4118	23.7609	8.49445	20.1922	19.6451	13.0999	14.4781	11.2566		4.98387	4.2686	4.23976	5.42953
	11	10	7	8	12	13	19	16	3	11	8	6	14	2		1.49419	2.32954	1.35168	0.36271	0.899987	0.599642	0.623155	1.70618	1.52481	1.06345	1.3099	0.845932	2.06972	0.852757		19.7071	23.7435	15.7994	16.1171	15.2466	17.7949	33.6911	30.6256	7.37278	21.8789	14.274	12.3429	18.8347	12.2669		5.58175	4.21168	4.43055	4.96367
	6	14	14	6	14	12	24	11	9	7	12	8	15	3		1.73032	1.55345	1.61554	1.97696	1.74219	1.8575	1.67526	2.04751	0.922718	0.900837	1.2222	1.38538	0.975517	2.39899		14.4909	24.7649	28.0864	11.5427	18.4846	20.3811	37.2813	22.6727	15.4103	14.1856	17.597	14.3682	21.4213	13.7487		4.14052	5.65316	4.98462	5.19809
	6	8	14	8	13	8	10	9	7	8	12	10	10	6		2.01997	2.2805	1.88007	1.72729	1.05732	1.6514	1.84522	1.53715	1.49801	2.00103	0.744386	2.4051	1.02134	1.85092		14.2875	17.1302	27.6121	15.5289	18.7602	12.3147	19.467	18.5763	11.9434	14.9881	15.1477	19.4596	20.507	12.637		4.19947	4.67013	5.07024	5.15169
	11	7	6	13	20	6	6	29	9	10	6	10	6	4		2.55108	2.44455	2.2851	2.83029	0.19703	1.45138	0.545194	0.187641	1.27547	1.17389	0.0995019	0.854149	1.16727	0.370855		20.0464	16.5013	11.8678	22.9115	27.4325	13.8858	16.5082	46.8421	11.4177	17.4202	15.5136	17.2526	14.1243	16.3751		5.48727	4.24209	5.0557	5.67402
	8	12	8	8	19	10	7	15	7	12	9	9	3	4		1.48467	0.764644	1.99758	0.387716	1.7491	1.9855	1.50829	1.55353	1.20746	1.24339	1.9345	1.70219	0.901504	0.156971		17.0108	22.0326	18.6646	17.1339	23.7523	16.8478	15.5724	27.4636	12.2601	19.9401	14.0449	18.9436	6.24836	11.9461		4.70289	5.44646	4.28618	4.6691
	8	12	9	11	14	14	32	13	5	7	11	8	17	6		2.78769	2.07167	0.337963	3.12673	2.47332	2.07105	1.76151	1.66748	1.88976	2.07805	0.637199	1.10429	1.39313	1.49992		15.0135	21.6424	15.9012	18.7048	18.9728	24.0159	50.1812	23.0247	8.17825	14.5044	17.3499	15.149	26.8653	14.8758		5.32853	5.54467	5.65994	5.88084
	9	6	7	9	11	11	19	14	11	8	7	8	10	3		0.606135	1.70437	1.53728	2.11633	0.655244	2.42266	1.42447	1.7647	1.56939	1.76893	2.05249	3.15478	0.753496	1.23505		13.6809	13.0315	16.2332	20.2163	17.2569	17.2941	34.6944	29.2931	16.0296	18.1038	12.8778	13.9048	18.2058	14.561		6.57853	4.60421	4.31214	4.45186
	10	7	8	7	14	13	9	14	16	13	7	8	7	5		1.60276	1.49701	0.0370436	1.78815	2.93726	2.22495	1.77943	2.3441	1.60365	1.21359	2.55256	0.388745	1.48419	0.44533		18.213	13.3644	16.9863	14.311	19.7931	19.5518	22.6712	27.4122	19.7936	19.7444	11.4384	12.814	13.5619	14.7483		5.4906	5.23778	4.70967	4.89134
	7	12	10	12	12	14	8	13	5	8	9	7	12	8		2.66969	1.58	2.05519	0.685421	1.1741	2.23865	1.92662	1.07553	0.295292	0.5905	1.08076	1.58327	1.13095	2.97983		15.4912	21.1118	16.1156	22.5346	18.2882	20.9138	17.6612	20.97	8.09009	16.3706	18.5313	12.8329	19.5205	17.4863		4.5187	5.68403	6.20516	5.32515
	6	8	8	7	12	12	18	14	8	14	11	13	11	5		0.803261	1.48987	0.131365	1.18815	1.7644	1.55029	1.97146	1.8291	1.64686	1.02275	2.11728	1.77281	1.16458	0.929024		13.2018	15.6429	16.8044	16.9855	15.5275	17.1361	27.5774	22.679	11.7389	23.7518	16.5404	22.1353	14.3381	17.5407		4.54484	5.11413	4.76066	4.12117
	6	8	13	7	11	14	26	9	10	7	11	9	7	9		1.93106	1.71547	1.98376	1.56073	1.26847	2.05583	1.68789	1.49384	1.14638	1.29516	0.653816	2.26835	0.508897	0.956052		12.5685	14.8215	19.3546	13.2164	14.3396	20.3504	46.9286	14.2954	17.5662	14.014	17.1342	14.1732	15.0216	19.1593		4.77384	5.39758	6.71673	5.29645
	11	10	12	6	10	19	20	11	14	12	13	9	15	5		1.66529	1.56683	1.52925	1.99565	1.34718	1.46327	1.44096	0.92786	1.71468	1.66067	2.499	0.0668221	1.27787	1.39217		21.4626	19.6377	23.3204	11.7722	11.9918	29.526	29.5685	17.9477	19.2513	22.2202	24.9982	17.2359	25.8409	11.2753		5.12519	5.09225	5.1457	5.09674
	7	8	10	9	12	13	12	32	13	8	8	12	8	3		2.34351	1.8295	1.20343	1.57028	0.660108	1.6365	1.75244	1.34761	1.4356	0.281127	1.7184	1.97771	0.759678	0.496405		13.8087	16.9323	15.6494	18.8544	15.422	19.5901	21.6593	50.4519	17.2918	14.8421	14.3	18.8225	13.4153	12.3644		5.06928	4.7247	6.39003	4.77343
	7	8	9	8	7	12	24	13	6	12	6	10	7	5		2.25398	1.40228	2.0183	0.926912	1.69088	1.55653	1.65916	1.24677	1.68459	1.39726	1.85042	1.93754	0.773131	0.489553		18.6997	17.5822	13.095	15.2666	13.2429	20.67	46.2648	22.2021	11.0155	21.349	11.6947	21.4546	13.4765	14.0742		3.74338	4.55006	6.87283	5.24018
	7	8	15	7	9	13	37	14	5	10	9	14	9	4		1.75545	0.907488	0.67581	2.4682	1.32754	0.576582	1.46387	1.23844	1.71954	1.39728	3.45338	0.563961	1.13947	1.01714		15.4149	18.8114	24.5039	15.3109	13.5092	22.7892	56.1039	23.4482	7.1406	19.1588	13.4435	26.0901	15.2077	14.4157		4.54107	4.25274	6.12148	4.57191
	5	8	10	6	8	17	17	9	7	7	14	7	10	8		1.47043	2.11254	0.756758	1.51971	1.49292	1.62087	1.32731	1.91428	0.709168	1.39594	0.30331	1.03486	0.213642	4.31436		12.9914	14.8983	18.2342	11.0293	12.6255	26.3305	28.6642	10.4303	8.47879	13.952	21.6727	11.568	14.8483	15.1568		3.84871	5.36973	5.48419	5.44007
	11	6	9	9	11	12	7	14	7	8	12	7	12	4		1.96406	1.35232	0.338485	1.02097	0.995723	1.32238	1.84049	1.78158	1.22162	1.33194	2.42971	1.9378	1.35566	1.31948		21.5747	15.6237	20.7908	18.1281	15.0094	17.9683	15.0241	21.1703	9.45471	14.6919	20.0638	13.1647	13.758	13.5248		5.09856	3.84032	4.32883	4.96467
	5	8	17	9	20	11	32	21	9	9	9	12	14	8		2.1755	0.739487	1.31828	2.34115	1.88476	0.827839	1.97786	0.773074	1.29653	1.66943	1.49956	1.7309	0.733739	2.12814		13.7386	15.9617	28.9065	14.9446	24.4142	18.048	54.3061	39.1045	12.5155	15.2037	14.2472	22.6458	17.1227	18.9391		3.63938	5.01201	5.88103	6.02225
	9	7	19	13	7	12	13	14	6	8	8	8	9	9		1.44759	2.09146	0.981258	1.57358	1.63273	2.03271	1.78976	1.51711	0.739459	0.821933	0.821068	0.368533	3.1531	0.643058		16.6099	17.5733	29.3158	19.8281	13.2028	16.2492	24.6169	24.3218	9.80647	15.0996	13.1684	15.9902	11.985	19.222		5.41844	3.98331	6.48115	6.55635
	9	9	13	4	8	16	20	20	5	9	7	8	10	3		1.87144	1.73987	2.33794	1.65987	1.17866	0.979552	1.10716	1.73725	1.06721	1.05021	1.01567	2.16124	0.0420772	2.42408		20.8136	22.0216	23.3068	12.7601	13.3417	24.8414	30.4837	35.1924	7.51107	17.211	12.8111	15.1542	14.0126	11.0199		4.3241	4.0869	5.57778	3.13478
	11	10	12	9	7	14	10	16	11	11	8	9	19	10		1.52733	1.81254	0.329891	1.319	1.59316	2.17238	1.99886	0.825846	1.48664	1.32753	1.25066	0.636038	3.49241	0.862819		23.7235	21.919	21.7555	14.4169	12.8019	22.3633	18.5943	28.7906	11.4191	18.3561	13.2618	15.6557	26.6285	16.6153		4.63675	4.56225	5.51585	6.24266
	6	9	7	14	13	19	20	12	8	7	12	11	13	8		2.41635	1.49523	3.02659	0.802818	0.878617	2.67164	1.49037	1.60175	0.853324	0.842229	1.16007	2.4934	0.322403	0.164744		13.3409	20.8029	16.5172	26.5831	20.3647	27.4362	31.9905	15.9286	11.556	14.9835	21.7704	21.1828	15.4862	14.6181		4.49745	4.32631	4.238	5.2665
	9	10	9	9	12	15	12	13	15	11	7	17	13	3		2.18677	2.16659	3.00548	2.79946	1.6944	1.2863	1.65768	1.93529	1.25126	1.18846	0.725345	1.24835	1.88687	1.89826		16.7572	18.1908	16.5323	16.8199	16.2401	21.6876	21.6125	22.064	17.9839	20.6398	12.0604	26.0815	16.095	12.6086		5.37083	5.49729	5.44388	5.35081
	14	7	14	8	11	13	10	11	15	9	5	12	10	7		2.10954	2.16047	2.70203	2.18304	1.45548	0.853362	0.788281	1.79108	0.679879	1.5195	1.34588	1.24819	2.30113	0.262319		25.5236	14.0458	26.3622	15.8648	16.0263	21.0935	18.0774	23.1609	23.0103	17.0759	15.1319	22.5336	17.6556	19.2125		5.48512	4.98371	5.31063	5.04263
	12	9	10	8	12	10	26	3	5	10	10	9	10	8		2.84645	1.79872	0.699812	2.37213	1.17099	1.77619	2.03276	0.214281	0.338092	0.172791	2.02023	1.50335	1.10177	3.90302		25.5882	15.5309	15.9422	14.1561	19.2336	14.1665	42.0213	8.50253	7.54432	18.0849	17.1605	18.2851	18.1497	13.9123		4.68966	5.79489	6.27268	5.65126
	12	6	8	7	12	7	24	12	8	11	7	11	10	8		0.916511	1.64157	3.42097	1.11489	1.47385	0.947768	0.274816	1.9051	1.50702	1.69185	0.843855	1.03458	1.22924	0.289788		22.5176	13.4308	15.6675	18.5529	18.5317	12.8859	40.048	26.1374	12.507	19.3864	12.0856	21.2788	14.8416	15.9206		5.32917	4.46736	5.10612	3.77299
	12	7	16	12	8	13	28	26	5	7	10	12	14	5		2.94033	1.3903	1.33973	2.84483	1.21743	2.06967	2.05583	1.95931	0.927515	2.86832	2.55882	2.34657	1.79248	2.67552		23.8778	14.1912	27.8727	23.1427	10.9423	17.8374	41.7105	47.1434	6.36278	13.1617	16.5961	20.361	20.9078	15.2464		5.02559	4.93262	5.74038	5.18521
	5	9	8	7	10	10	10	15	4	11	10	9	17	9		0.74429	1.86913	1.29449	1.97673	0.409177	1.14568	1.41873	0.73675	1.62912	1.65944	1.49511	0.468943	1.0432	0.29221		13.1216	20.5612	12.6047	15.1906	12.3649	15.0918	21.8921	26.8403	5.89914	20.8735	16.7978	14.9598	26.3224	19.1698		3.81051	4.37718	6.34683	4.6081
	10	8	11	10	9	11	20	17	7	11	11	11	18	6		2.64263	1.51015	1.34704	0.780742	1.75594	2.08154	0.885911	1.81531	0.757937	0.540617	1.50702	1.27246	0.349509	1.69631		20.6187	17.7955	17.8698	18.01	13.6095	22.5561	29.3179	29.9619	8.88352	18.1382	19.0069	19.0491	25.4177	13.9185		4.84996	4.49552	6.15564	5.55248
	9	5	14	11	15	16	17	17	8	9	7	15	10	7		1.637	1.66079	1.07902	1.23303	1.55497	1.37085	1.83488	1.64505	1.47534	1.60524	0.774655	0.34881	1.60802	3.27418		20.4827	11.5428	25.234	23.8102	23.7185	25.2097	31.8723	26.5035	10.4707	16.1116	12.3373	24.7407	14.4163	14.689		4.39396	4.3317	5.54807	4.61987
	8	7	10	7	12	13	21	21	6	8	8	10	12	7		1.7647	0.968988	2.48709	2.59042	0.867389	1.59179	1.64411	1.32908	1.67612	0.456206	2.6348	2.80968	1.02564	1.10802		12.673	11.6878	20.4134	14.5608	16.5527	17.8386	36.6356	38.9005	10.3733	13.9496	14.5416	21.627	15.0099	17.7876		6.31261	5.98917	4.89875	4.80743
	8	5	8	7	11	12	10	12	7	9	6	9	10	6		1.27263	0.555623	0.765728	0.422758	1.02939	1.39663	1.72454	2.43027	1.09279	1.43603	2.43892	2.53959	0.969671	1.18906		16.5798	14.84	14.5388	17.4306	16.3648	17.7713	16.6117	20.4771	9.04126	16.6206	11.6436	22.022	13.8906	15.0126		4.82515	3.36926	5.50253	4.01592
	7	8	9	10	9	11	12	12	8	9	9	11	11	5		2.03343	1.81263	1.41927	2.49141	0.754918	1.28105	0.778034	1.9366	1.85102	1.76803	1.55225	1.55382	2.25599	1.06406		14.1762	17.0765	15.3478	23.1062	15.7062	16.6238	23.0492	19.7055	12.3054	16.8927	17.1557	24.2567	18.3559	14.6214		4.93784	4.6848	5.86403	4.32785
	5	5	9	5	8	9	17	18	5	9	9	10	11	9		1.56913	1.54278	0.264396	1.3167	1.14646	1.37408	1.04201	2.05865	0.600455	2.03083	0.21575	1.62555	0.945913	3.59866		14.6936	13.8053	18.7249	17.8623	13.3468	15.0686	27.3486	26.0695	6.1875	15.456	14.798	20.1316	14.7017	21.9733		3.40283	3.6218	4.80643	2.79919
	4	9	13	10	9	12	9	21	8	9	8	11	10	7		1.77836	1.33826	2.71529	2.2431	1.699	1.47683	1.54277	1.79762	1.59215	0.8779	0.874179	2.33112	1.61791	1.36814		15.0859	19.6243	27.4761	20.7863	15.9393	21.8928	22.0177	30.753	10.16	13.9269	13.597	17.4281	15.0741	17.1822		2.65148	4.58614	4.73139	4.81086
	5	10	8	8	6	9	21	17	6	10	9	7	9	5		1.61974	1.18226	0.890338	2.6861	1.43194	0.951516	2.10794	1.16375	1.59387	1.82357	1.96783	0.684422	1.41324	0.855841		17.3127	17.6404	15.5811	14.0656	10.0678	13.8151	35.3871	30.0209	11.5968	18.6156	13.2627	14.4558	15.0157	12.8543		2.88805	5.66882	5.13441	5.68763
	7	9	7	9	8	12	16	21	5	10	7	11	9	2		1.41239	1.77005	1.33019	1.87327	1.57609	1.50444	1.66672	2.0144	1.3693	0.310627	2.34809	2.70336	0.900074	1.19202		17.9668	18.7079	16.793	17.6493	12.6193	21.8206	24.9818	32.4806	8.78734	20.2194	12.2891	18.0961	13.7548	12.3189		3.89608	4.81081	4.16839	5.09936
	7	11	6	10	11	16	21	5	8	15	7	9	12	4		1.27526	1.9609	1.13087	1.026	2.01827	1.91719	1.78712	2.06435	1.79628	0.888321	0.789046	1.74514	1.36241	0.383285		15.3897	21.5454	16.3231	20.6935	17.7315	25.3607	32.9379	10.7301	11.8511	28.8361	13.8033	18.6807	14.1294	14.7752		4.54849	5.1055	3.67577	4.83244
	6	7	8	10	8	18	9	13	7	9	9	12	18	4		1.44782	1.11315	0.196721	2.0333	2.22416	1.58073	5.37471	1.8277	1.77034	0.735609	1.30621	0.606786	1.54301	1.69857		12.0608	14.0576	12.2741	21.1988	12.0638	30.3511	17.8581	25.9195	9.10957	15.661	12.3307	20.3625	28.1751	16.4855		4.9748	4.97951	6.5178	4.71724
	8	8	10	7	12	21	11	8	6	15	8	13	10	3		1.91459	1.52205	1.45398	2.19354	0.8865	0.442191	2.12672	1.26156	0.960482	1.42716	1.11987	2.22386	0.713298	1.76888		16.3118	15.6628	19.6969	13.8635	14.6274	25.4958	18.4035	14.7691	8.71379	26.1859	13.606	23.791	19.7255	10.7739		4.90443	5.10765	5.07695	5.04924
	8	10	12	7	13	13	14	13	2	8	9	8	12	10		2.48261	1.72316	1.90959	1.85641	1.72224	1.5754	1.39406	2.02191	1.67978	1.97936	1.32943	1.63773	1.6884	0.293539		18.5153	22.8358	25.9382	13.1059	18.1443	20.0736	25.6796	22.4672	3.89775	15.1596	14.5437	16.1018	18.3837	19.6803		4.32075	4.37908	4.62638	5.34112
	8	11	7	8	9	18	33	25	7	13	8	10	7	7		2.31492	2.03354	1.35816	2.47644	1.94357	1.73656	1.5558	1.54894	1.54226	0.843849	2.26332	1.28483	1.00809	0.162937		18.0598	25.676	12.0856	13.8055	15.0524	29.0485	55.7725	40.0185	14.0456	25.6397	13.9784	21.7135	13.9236	14.6933		4.42972	4.28415	5.79202	5.7948
	5	9	4	6	14	21	13	15	7	8	9	7	14	9		2.6951	1.23687	1.12518	0.374437	2.16289	1.40721	1.70709	0.86881	1.72336	1.50221	0.931539	1.52467	3.34225	1.77579		12.8394	16.0151	13.71	13.9904	22.0839	28.8886	24.8556	27.4829	10.6249	13.2258	16.9272	13.7787	20.364	14.9073		3.89426	5.61971	2.91758	4.28865
	8	10	5	10	13	9	12	10	4	9	8	7	27	7		0.870389	2.10529	2.10038	2.32471	0.773731	0.48534	1.26241	1.16323	1.26673	0.914637	1.53721	1.4016	0.93075	2.45807		18.8692	17.9731	14.3557	14.4537	16.913	19.0608	23.6922	20.9246	7.32832	15.6767	16.7448	13.004	35.918	15.6939		4.23972	5.56388	3.48294	6.91864
	7	5	12	7	14	10	13	11	8	12	7	12	16	6		0.980101	1.63971	1.59883	1.0569	2.0237	1.18621	1.97088	0.984323	1.11514	1.2603	1.23338	1.56904	1.17667	0.840149		12.5154	12.9592	24.7835	14.3379	16.7046	17.0972	24.7282	18.8523	15.2623	22.7925	11.8639	20.0876	21.238	16.3169		5.59309	3.85825	4.84192	4.88216
	8	6	7	8	17	19	12	13	13	12	13	9	13	7		2.44418	1.68991	1.68479	1.89203	1.77249	1.93644	1.63061	0.969212	1.50744	1.67397	1.16932	1.06634	3.11263	1.09279		16.5064	12.9125	17.2768	15.4092	23.5175	27.6362	22.2179	17.7151	21.1569	24.6218	21.0986	17.4281	22.2754	14.1796		4.84659	4.64667	4.05168	5.19169
	7	8	8	7	13	11	16	14	10	6	8	12	23	8		1.62178	1.76038	0.675384	2.66822	1.04356	1.56062	1.60773	0.781153	0.931127	0.970711	0.823229	1.55163	0.458566	1.62258		13.8002	13.8576	16.1069	16.4232	20.7902	16.9748	28.8567	27.8619	14.1142	15.7879	16.4725	22.5391	28.7709	17.6448		5.07241	5.77301	4.96682	4.26227
	2	8	8	7	8	13	17	17	6	8	9	4	13	9		0.909315	1.56226	1.57541	0.171157	1.34718	1.28549	1.22989	2.22309	1.25677	1.51418	1.40843	1.75556	1.23117	0.940607		16.1245	18.1794	17.5721	15.0892	12.7511	22.4032	30.0214	32.8467	9.60637	13.2597	14.8965	11.6772	19.929	15.5234		1.24035	4.40057	4.55266	4.63908
	7	11	8	12	10	10	12	15	6	8	10	10	9	4		2.23174	1.66689	1.68895	1.14931	1.61983	0.320784	1.57944	0.683592	1.30113	1.1938	1.81964	1.83535	0.999553	0.377727		18.2524	18.9442	16.7028	22.6057	14.2371	16.6448	22.1663	22.9972	7.85959	14.6165	15.1878	19.1309	14.7335	15.34		3.83512	5.80654	4.78963	5.30839
	9	11	9	5	9	12	22	23	8	8	10	10	16	8		0.548141	2.1665	1.77885	1.31166	1.81523	1.67224	1.49454	1.64939	1.85101	0.704753	1.05082	1.10757	0.157429	2.24964		18.4368	21.3851	16.6851	14.3072	14.3743	17.2736	37.0858	35.8879	13.3633	15.9116	15.2835	16.894	22.8609	14.5589		4.88155	5.14377	5.39405	3.49475
	9	14	7	13	7	10	10	17	9	11	18	14	11	7		1.88662	1.37874	1.92615	2.40934	1.80774	1.22052	1.90577	1.54923	1.57818	0.829917	0.687382	1.84685	0.563795	1.22224		17.0839	26.7326	16.7411	22.3329	13.722	16.6964	20.0251	31.2734	11.9291	20.8814	29.2799	24.2058	15.6284	14.6015		5.26813	5.23705	4.18132	5.821
	11	7	9	11	16	10	19	11	6	11	9	10	8	10		1.78219	0.670458	0.987317	2.8027	0.636642	1.45238	0.622004	1.21914	0.720137	1.46949	1.64916	1.54918	0.598319	3.25949		22.9017	14.6917	15.2075	19.446	25.675	18.2355	34.3946	19.8312	9.7555	20.1583	16.7931	17.0359	14.4155	21.0052		4.80314	4.76459	5.91814	5.6567
	4	7	5	13	10	18	9	13	9	15	13	8	10	10		1.07865	1.76115	1.41016	2.67574	1.19716	3.17795	1.72541	2.0492	1.67097	0.590955	0.862177	2.12931	1.51725	2.13252		11.027	14.8293	16.2791	22.2758	15.8786	29.2359	17.3256	22.0462	18.828	26.1005	23.4661	15.4831	15.2835	21.4196		3.62746	4.72038	3.07142	5.83592
	7	8	10	10	7	11	12	12	9	11	13	7	10	4		2.22347	1.80221	1.73721	1.1665	0.548429	1.30003	2.03203	0.812934	0.741209	0.655298	1.40223	0.970022	1.10804	0.316968		13.6769	14.6031	16.0935	19.2734	11.3831	15.4215	23.226	24.3897	12.0228	18.4198	21.3308	12.017	13.8011	13.6521		5.11814	5.47828	6.2137	5.18849
	8	13	8	11	9	17	19	18	11	8	7	5	15	8		1.24318	1.6465	2.02005	4.30329	1.7173	1.7267	0.530879	0.798192	1.28599	0.937896	2.10404	2.00298	1.0074	0.539369		20.6066	21.493	18.2505	19.1422	16.3966	26.676	32.0055	33.9586	14.1565	16.1234	13.5	13.4547	19.599	14.0506		3.88225	6.04849	4.38345	5.74646
	8	7	14	9	12	13	12	11	6	7	12	5	9	2		2.18637	1.42907	2.26372	0.978976	1.32077	2.20456	1.56224	0.26131	1.48732	0.0599801	1.01405	1.2672	0.554282	0.624992		17.8622	15.473	24.7859	19.0569	18.4243	19.8976	24.1122	20.064	8.3828	14.2366	15.9342	15.5564	16.7634	10.8104		4.47874	4.52402	5.64838	4.72269
	8	10	9	11	14	15	22	14	5	7	11	9	10	3		1.34378	1.95281	1.49674	2.51204	0.455258	1.66166	0.945568	1.06125	1.13784	1.43391	0.562783	2.11148	2.00005	1.46883		17.2512	17.6564	16.6925	22.0878	23.1779	22.8474	38.9044	24.6951	8.57735	15.2707	18.3022	16.7384	15.8103	10.4082		4.63735	5.66367	5.39164	4.98012
	9	11	6	7	11	9	18	14	10	7	12	5	13	5		1.7621	1.64372	0.277898	0.283036	0.119308	1.54262	1.84242	1.53747	1.46524	0.880757	2.33264	2.08312	1.25364	0.642084		18.7404	21.6719	13.5992	16.329	14.2844	15.7776	31.2394	24.7203	17.5202	14.3937	20.303	12.5415	18.7268	13.2053		4.80245	5.07571	4.41203	4.28686
	7	6	10	11	9	19	20	28	5	7	13	6	9	9		2.35275	1.65213	3.08664	1.41988	1.02691	1.68287	1.484	1.59056	1.59115	1.07138	1.12115	0.549451	1.68641	3.39515		13.6262	12.5664	18.9571	18.8608	12.7158	26.7038	32.9333	43.1612	7.79234	15.4033	22.9699	12.1981	14.7949	18.5921		5.13718	4.77463	5.27508	5.83219
	8	14	10	9	14	12	11	8	4	10	8	15	10	7		1.09276	1.64886	2.05111	3.31178	1.22071	1.49233	2.01065	1.10054	0.983202	0.711078	1.81089	1.97582	0.971011	0.451845		21.6529	23.7913	17.2273	18.6189	20.0622	20.2659	17.4564	15.0076	5.19297	20.2303	14.753	24.4009	15.6957	15.0671		3.69465	5.8845	5.80474	4.83381
	8	5	10	8	17	11	11	14	9	9	11	10	10	8		1.2999	1.74746	1.49753	1.34613	1.3476	1.56849	1.32387	1.05913	0.99558	0.771677	0.940134	1.61478	0.63506	0.387196		16.9448	13.1454	17.4721	16.2755	20.1979	16.6325	19.1552	27.2082	14.8897	15.1185	18.496	15.9114	14.8407	17.1053		4.72122	3.8036	5.72342	4.91536
	9	6	9	15	14	12	20	12	11	12	12	9	12	8		1.04339	0.214109	1.88703	1.57616	1.20618	1.42561	1.98646	1.38322	1.19405	1.09754	0.297748	2.13916	1.23271	2.38162		19.0755	12.4302	17.4044	25.242	20.8681	15.9494	35.2269	27.0276	15.3152	25.5797	17.7242	13.2414	20.915	16.8131		4.7181	4.82696	5.17112	5.94247
	8	13	6	7	11	12	17	13	12	12	9	8	8	7		2.40012	1.22473	2.48094	3.27726	1.6165	1.41162	1.57892	1.48737	1.55846	0.538644	2.18143	2.25909	1.84175	0.587116		17.0396	26.8039	12.8646	14.5963	16.5784	14.7066	31.7925	20.3979	16.6799	20.7401	15.5692	13.5598	12.1254	17.8302		4.69493	4.85004	4.66395	4.79572
	9	9	12	8	10	11	24	3	10	9	11	9	8	6		2.09833	1.81194	0.559173	1.28347	0.878819	1.42899	0.0278988	1.64136	1.19044	1.25291	1.86808	1.10518	0.53563	1.89753		18.8398	17.6377	27.2318	11.882	15.1635	17.9136	45.3063	5.54967	15.012	18.8661	16.3097	17.2514	14.5027	12.387		4.77713	5.10269	4.40661	6.73286
	11	10	7	8	14	7	16	17	2	10	7	10	14	7		1.73112	1.71302	1.73818	1.40013	0.77848	1.41081	2.54949	0.820877	1.63888	1.00773	1.8736	1.70986	2.17948	4.13984		20.9473	19.9673	13.0013	14.4649	17.7219	11.2766	32.0843	29.2039	6.32572	20.0252	12.4355	15.5732	19.5626	12.1629		5.25128	5.00818	5.38409	5.53061
	13	11	5	10	17	11	13	19	6	9	12	11	11	7		0.925238	1.97025	1.71827	1.80311	0.161245	1.31863	2.09454	1.08347	0.186642	1.23053	0.816799	1.78938	0.201474	1.12696		23.4207	19.5765	14.3367	17.658	22.2682	17.148	25.8256	34.5683	10.5407	18.3088	20.4455	21.0736	15.1826	14.439		5.55065	5.61897	3.48755	5.66315
	6	7	6	13	16	12	11	16	17	13	11	9	14	4		2.35227	2.2546	0.822492	1.24656	1.61804	1.39747	2.40802	1.20182	1.2607	1.16637	1.53363	2.72817	0.643041	0.491583		13.2491	12.2711	13.4692	25.0355	18.3	18.9093	22.549	26.9576	21.3381	23.1134	17.0457	20.2723	20.8605	11.747		4.52862	5.70447	4.4546	5.19262
	7	7	9	14	9	12	20	10	10	11	8	7	12	8		1.05568	1.77002	1.52092	2.98693	1.35501	1.54794	2.05589	1.65427	1.70273	1.28784	1.64995	0.530121	1.21301	0.78795		13.4611	12.4723	18.6549	25.4349	17.5413	18.1239	38.3228	20.2258	13.0647	19.2673	12.1741	17.987	20.6262	16.8507		5.20017	5.61242	4.82446	5.50426
	6	5	7	9	18	10	16	14	8	6	14	10	19	6		2.01783	1.76677	2.79084	2.63983	0.516457	1.72085	2.18733	1.89212	0.699305	1.4441	1.77031	0.476672	1.29233	0.167159		11.5944	11.867	14.6494	23.1815	23.4281	14.3816	34.8865	26.3913	12.5376	16.7994	21.3406	19.8122	23.8968	14.2359		5.17489	4.21338	4.77836	3.88241
	8	8	9	10	12	19	15	19	7	11	9	13	13	4		2.45198	2.03429	2.2688	1.03908	1.57949	1.43223	2.07654	1.23855	1.4314	1.36834	0.8038	2.16669	0.628748	1.27819		17.508	15.5842	17.268	18.1501	19.1962	26.543	28.1025	33.7343	10.0979	21.5639	12.769	22.4024	18.682	12.1646		4.56933	5.13341	5.21197	5.50962
	7	8	13	13	11	10	17	17	7	11	14	9	5	8		0.415224	1.64825	0.958404	0.728037	0.71622	1.36114	1.74106	2.0458	1.28739	2.01071	1.58543	0.904769	1.2264	3.25631		15.1453	17.6285	28.5183	20.5741	15.4028	13.9849	26.4423	29.4692	11.1414	20.834	21.5397	18.9256	9.85889	14.1244		4.6219	4.53811	4.55847	6.31863
	9	11	9	14	13	9	19	13	9	9	8	7	7	6		2.08972	2.31228	1.37561	1.56326	0.598202	1.10664	2.2065	0.502353	1.23088	0.192276	1.64243	2.53997	1.61942	0.861132		21.0383	19.8306	17.1197	22.5251	18.7608	14.2101	36.1916	24.6133	11.2031	16.37	12.905	17.381	10.7463	14.1918		4.27791	5.54699	5.25712	6.21529
	6	5	12	8	14	21	10	13	4	13	10	9	26	6		2.09192	1.4358	0.510987	0.859287	1.29329	1.55039	2.06373	0.518384	1.40286	1.4312	1.27359	0.82495	0.988669	0.718495		17.5792	13.0107	17.727	15.661	21.0048	33.5304	23.9397	23.5537	5.42442	23.7688	18.1544	16.6329	34.0679	17.3157		3.41313	3.84299	6.76933	5.10824
	8	7	7	10	14	15	17	18	3	10	6	13	20	7		2.57753	1.60859	1.29726	2.41122	0.257102	0.859325	2.26303	1.04406	1.31033	1.53181	1.13022	0.931118	1.88948	0.719295		18.4897	16.2727	13.1496	17.0328	20.8328	23.098	27.7574	30.0884	5.62704	18.6321	7.96969	18.4157	25.7467	17.6552		4.32673	4.30169	5.32336	5.87103
	5	10	11	10	12	12	18	17	3	11	7	7	15	5		1.25668	2.00694	1.84942	0.787274	1.48071	0.924545	2.03067	1.86019	0.528666	0.458326	2.33871	1.12325	1.65739	1.32374		13.1126	22.1813	19.668	20.7081	17.359	19.1074	31.487	27.7062	5.33573	18.9188	14.3035	12.6597	20.1707	10.9464		3.81311	4.5083	5.59284	4.82903
	8	8	13	11	15	18	21	14	2	13	7	9	6	7		3.11188	2.23212	1.84631	1.58602	1.26503	1.12306	2.13605	1.41657	1.24449	1.1094	2.08121	2.22459	0.247175	3.87573		21.7246	16.2105	26.0652	17.9288	20.7645	25.401	37.8329	22.1495	3.51435	23.4742	14.0442	14.6683	14.8564	17.8628		3.68245	4.93506	4.98749	6.13537
	7	9	8	6	10	14	38	12	5	9	9	8	8	6		2.96983	1.84402	2.37403	2.14324	1.94408	1.35961	1.17962	1.66082	1.54681	1.24761	1.9014	1.01251	1.20556	1.45238		16.2756	18.911	17.0789	14.5023	16.7909	22.0419	64.6854	23.1356	6.58479	15.8378	16.9453	16.1167	14.432	16.1836		4.30092	4.75914	4.68415	4.13726
	11	7	8	5	3	13	11	29	5	13	6	13	9	7		0.948484	1.49044	1.28506	0.714009	1.29257	1.57127	1.78068	1.90588	1.22023	1.89807	1.18889	1.46451	0.199689	3.62098		21.291	16.4812	15.3277	12.3566	3.23549	22.8769	23.3962	49.615	9.22253	22.0838	14.1413	20.1613	13.1032	15.484		5.1665	4.24726	5.21931	4.04641
	7	8	6	11	11	8	16	12	10	7	8	7	11	8		2.59073	2.05349	1.77555	2.21165	1.54095	1.63138	1.81935	1.95916	1.21034	0.166787	0.223304	1.90957	1.88815	0.0149928		14.429	17.9808	15.2432	18.1288	17.4042	14.2311	28.8412	21.4761	12.4159	14.4597	12.17	13.9781	13.696	15.9638		4.85135	4.4492	3.93619	6.06771
	6	12	12	12	14	13	28	13	4	9	6	11	15	9		2.98468	1.24398	1.96229	1.84089	1.75597	2.35083	0.96388	2.09841	0.87725	1.17848	1.11628	0.980473	1.63105	0.91866		13.3287	23.9663	17.8469	22.075	19.5923	17.342	48.0135	22.0117	5.81843	18.0972	13.5837	17.3335	20.3515	14.5016		4.50157	5.00703	6.72385	5.43601
	9	10	12	7	15	12	21	11	11	7	12	8	15	9		2.07307	2.63609	1.43354	1.14577	0.929089	1.4259	1.84408	1.99953	1.81307	0.274597	1.24013	0.116239	1.10626	4.01776		15.4846	22.4668	22.3978	14.0279	20.5612	18.1564	32.6988	19.7806	18.0502	14.6517	19.8415	12.6164	25.2549	17.3865		5.81223	4.451	5.35766	4.99005
	8	11	12	16	12	6	14	11	12	9	5	6	5	11		1.91547	1.56603	3.09321	2.73833	0.181273	0.984695	1.65833	1.39354	0.822328	1.58755	2.15121	2.40239	1.02757	0.121713		14.8004	21.5078	22.7387	29.5099	18.1607	9.74104	21.639	19.0798	13.9844	15.5764	10.5584	12.7174	12.0041	21.1268		5.40525	5.11443	5.27734	5.42191
	7	6	14	11	13	15	25	16	7	3	13	13	16	9		2.02632	1.49481	0.435774	0.793299	1.20849	1.45221	1.64036	0.95685	1.2068	1.03155	0.353397	1.57549	0.693254	2.4585		13.5449	14.4721	24.5461	18.9755	16.5177	21.0102	35.779	26.3799	8.26563	4.3648	24.7869	23.5197	23.2903	16.3904		5.16801	4.14592	5.70355	5.79695
	7	8	12	7	10	12	34	15	15	11	10	11	9	4		2.26251	2.04806	2.28077	1.48898	0.609696	1.24715	1.70451	1.8925	1.22889	1.16062	2.17197	1.42029	2.05715	0.902624		16.7415	17.3529	25.597	17.7482	14.5175	19.5201	63.2467	27.199	21.3033	19.6614	15.4459	20.6445	14.0405	13.4113		4.18123	4.61019	4.68804	3.94407
	9	14	9	8	8	14	8	17	5	10	9	11	10	5		1.40552	1.80436	1.3143	0.462442	1.33791	1.19748	0.431394	2.51028	1.01042	1.29501	1.27401	1.95162	0.722347	1.27729		17.4717	26.251	19.876	16.889	12.9139	22.0097	21.9961	26.6934	8.63176	18.2268	13.3292	23.3984	12.7739	14.8664		5.15119	5.33314	4.52808	4.7368
	5	9	12	12	10	10	19	13	13	8	14	17	7	6		2.29773	1.79626	0.396408	1.96419	1.70329	1.03824	1.81332	3.43556	1.03054	0.833541	1.18882	0.405741	1.73912	0.385539		14.0969	19.2316	24.2152	19.5215	13.81	14.1247	32.484	20.9176	14.6944	13.5097	20.5742	26.0222	10.954	19.3477		3.54688	4.67981	4.95556	6.14706
	8	10	5	11	8	15	7	9	7	9	10	10	9	7		2.19667	3.08621	2.18371	0.572559	1.282	1.71191	2.16248	0.540781	1.06374	1.10423	1.74639	2.52248	1.35421	4.02733		15.39	20.9237	11.6828	19.4096	12.8065	20.6015	15.15	14.7502	10.0616	16.4764	16.0291	20.4442	16.7178	15.0837		5.19817	4.77926	4.27979	5.6673
	9	13	6	9	9	15	16	3	10	11	10	13	14	8		2.4894	1.09988	1.56541	1.56508	0.947611	1.26776	1.77633	1.42604	1.13533	1.43689	1.15925	1.00214	1.46907	1.33343		17.1305	25.0338	11.8748	18.6622	14.5456	24.4209	31.2775	6.55309	14.2999	21.069	13.5097	21.6364	18.9415	14.8062		5.25378	5.19298	5.05272	4.82259
	9	8	11	7	11	9	17	17	9	7	9	14	13	10		2.10074	2.0321	0.93446	0.390431	1.53961	1.64326	1.83792	1.21508	1.3102	1.37049	1.13297	2.17127	0.819598	0.672515		14.0341	19.5202	19.6277	16.0196	15.584	15.0775	28.8101	30.7113	10.8521	15.7847	13.9053	25.3813	24.4037	21.4555		6.41297	4.09831	5.60432	4.36964
	11	10	13	8	13	12	26	14	10	10	7	10	9	5		1.6019	0.59515	2.21263	1.69492	0.980694	0.851904	1.67167	0.836548	0.671652	1.46655	1.22421	1.71317	1.51307	0.765735		22.5831	19.4765	25.5942	16.1586	22.0117	19.5715	44.526	21.2331	15.1596	18.66	12.5657	15.3015	14.727	11.2893		4.8709	5.1344	5.07927	4.95091
	8	8	7	6	13	13	24	14	7	9	6	6	9	5		2.30007	1.41418	1.60099	1.08674	1.89791	1.2111	0.45276	1.76153	1.39997	1.23045	1.42193	0.970895	1.42947	0.651139		19.8228	15.6545	12.1329	11.1851	18.1404	20.0379	37.1949	21.9707	13.1562	15.5713	12.1873	12.5591	14.6623	13.2089		4.03576	5.11034	5.76942	5.36429
	14	8	10	14	9	15	13	17	13	8	8	11	12	8		1.11148	1.52877	0.659108	1.46149	1.69536	1.56469	1.64939	1.63692	1.11747	0.775166	1.11565	1.39521	1.0743	2.77081		25.0695	16.6266	18.6628	25.7628	13.9286	23.7493	24.2926	19.1844	19.5729	13.4352	13.3017	22.3715	14.0502	17.0112		5.58447	4.81156	5.35825	5.43418
	9	14	13	8	12	14	21	8	10	10	6	9	6	6		1.78801	2.015	1.99087	2.3877	1.53605	1.51133	1.86912	2.22881	1.32706	1.35942	1.46715	1.10094	0.766545	0.0986301		17.2538	25.0092	20.4804	14.9043	16.9754	20.2219	33.4934	15.5509	13.3987	19.9219	12.0025	17.4731	15.4478	15.1212		5.21624	5.59794	6.34755	5.36758
	7	7	5	13	11	11	23	15	11	9	8	6	13	7		1.81103	1.78691	4.34367	2.22217	2.25058	0.969887	2.01483	1.56095	0.825739	1.11221	1.61557	0.617129	2.42592	0.868506		17.0547	18.7878	13.4545	25.5775	16.4781	16.0409	38.3561	23.5696	15.2323	14.8274	12.9299	13.2674	17.5101	15.6012		4.10445	3.72583	3.71623	5.08259
	8	6	10	8	13	14	22	23	18	13	8	8	11	5		0.616999	0.450837	0.922398	2.0853	1.19486	1.51602	1.93906	1.15821	1.14925	1.40655	0.567652	2.53165	0.880605	2.96612		17.1752	12.4023	18.4731	16.2831	17.2778	20.0814	34.4155	37.4618	22.7228	25.6173	11.8724	17.7519	16.6139	14.4287		4.65789	4.8378	5.41327	4.91306
	13	6	8	10	10	13	15	17	4	10	8	9	19	5		2.17121	2.06125	3.06917	2.47821	2.2716	0.763516	1.92715	1.33985	0.470517	1.08924	1.30757	1.36852	0.431265	0.946868		24.4976	12.4467	18.6892	19.3863	15.0739	19.5302	26.9821	21.9727	6.96264	19.3683	12.296	13.7471	26.9136	14.0465		5.30664	4.82055	4.28055	5.15828
	14	9	5	10	20	11	13	11	5	8	12	6	11	7		2.17631	0.249911	0.682633	0.546437	2.6358	1.61632	1.53956	1.50101	0.422671	1.39473	1.49638	0.227242	1.14278	2.63284		24.3979	17.5328	12.3789	18.232	27.957	15.4544	24.1825	18.547	7.19538	14.8295	20.5163	12.9797	15.3726	13.5777		5.73819	5.13323	4.03912	5.48487
	8	5	7	13	11	9	16	6	8	8	8	6	13	3		2.02354	1.56371	2.05733	2.27007	1.00607	1.45296	0.867707	1.81927	0.353563	1.25693	0.37308	2.45425	2.7127	0.895192		17.2593	12.2453	14.2284	22.8032	15.0361	12.4422	25.236	14.1215	10.975	15.156	14.2399	11.6371	19.0104	12.9475		4.63519	4.08319	4.91975	5.70096
	9	6	9	6	11	16	13	19	9	9	13	6	9	6		1.87337	1.62594	1.97981	0.097403	0.766724	1.50979	1.72658	1.78588	1.165	1.40501	1.55343	1.85732	2.6751	0.346005		15.6655	12.7444	18.2074	14.702	18.2696	21.9115	22.9463	36.2299	12.3412	15.2542	19.2685	13.1358	13.323	15.8482		5.74512	4.70796	4.94305	4.08107
	10	9	12	7	13	11	18	10	11	11	14	15	18	5		2.01251	1.81807	1.85172	2.65979	1.63512	1.24803	1.83459	1.84957	1.39149	0.722275	0.491212	1.66015	1.4938	1.70197		16.9781	16.2416	21.4411	15.2554	19.9044	18.9112	27.3194	17.4491	12.8982	21.384	20.4253	26.7935	25.7035	15.8936		5.88994	5.54133	5.59672	4.58854
	7	9	7	11	9	18	14	9	11	13	8	8	10	4		1.77085	0.890149	1.06408	0.779257	1.30636	1.0877	2.02577	1.84171	0.324452	0.868859	0.65055	0.64687	1.53195	1.15411		14.9822	14.0281	14.0744	21.7017	13.1805	25.1753	25.9389	14.539	14.4388	26.8442	12.1328	19.7732	18.7839	12.3826		4.67221	6.41569	4.97357	5.06874
	12	8	12	15	7	9	20	12	13	11	6	11	8	11		1.82788	2.20265	2.37822	2.10661	1.4792	1.43794	1.68796	1.66407	1.37298	0.398218	0.487758	1.67441	2.16405	3.07272		19.0699	12.9606	19.5664	27.622	11.9878	14.8186	40.327	21.8222	17.7009	20.8479	14.3122	18.826	13.2397	24.8362		6.29263	6.17255	6.13295	5.43046
	8	7	11	14	10	10	21	15	8	10	9	7	7	8		1.09701	0.922462	0.960832	4.2682	1.56027	1.71341	1.31463	1.31445	1.35535	1.52619	1.72898	1.92162	1.75939	0.14149		20.162	15.918	21.028	20.7233	15.0306	14.4383	32.92	26.9534	12.7489	19.5798	17.3409	14.4687	13.2106	14.7154		3.96786	4.39753	5.23111	6.75569
	6	10	8	9	8	11	13	17	10	12	12	7	11	6		2.22524	2.56417	2.30919	0.242115	1.33616	1.38173	2.11674	1.53633	1.02497	1.12196	0.493034	1.03508	1.70427	0.303068		12.2311	19.1145	17.463	17.948	11.8022	16.7285	18.8425	27.4518	13.0197	23.4271	17.3159	15.3019	14.3245	14.8984		4.90551	5.23164	4.58112	5.01448
	6	15	7	6	7	12	16	19	10	9	8	5	14	6		1.79846	1.5662	0.74974	0.245574	0.349484	2.29984	2.2868	1.61675	0.83102	1.09884	0.953889	2.19282	2.01243	3.32825		11.7241	27.3147	16.6628	14.4028	12.54	19.5045	24.1615	27.5679	16.8221	20.5918	14.419	11.9316	16.2281	15.5041		5.11768	5.49155	4.20098	4.16584
	9	11	9	9	11	12	28	13	6	9	12	11	14	8		1.9434	2.19423	3.00302	4.00143	1.3249	1.57687	0.110865	1.81364	0.852388	1.45901	1.52454	1.57933	0.0664304	2.65671		20.2238	22.101	18.3693	18.3106	17.437	18.6115	44.721	17.7829	8.70419	18.3667	22.4404	22.8848	20.1662	14.7351		4.4502	4.97716	4.89949	4.91517
	9	15	10	7	12	10	15	13	4	9	7	7	16	9		1.57504	2.04893	0.462358	0.896634	0.421318	1.61579	1.92082	1.04296	1.67021	1.14007	0.436311	1.86357	2.0952	2.84767		18.687	25.2372	17.6631	14.5337	17.1499	18.7744	22.0492	26.9361	8.17591	16.5211	9.92039	14.0595	24.1752	16.9879		4.81619	5.94361	5.66151	4.8164
	9	9	11	12	9	10	20	35	1	12	10	8	17	5		0.729443	2.13497	2.99751	0.855215	1.67328	1.82307	1.8216	1.01538	1.47991	1.45314	0.337766	1.05609	1.87597	1.90256		17.8641	18.2173	19.3522	18.8406	13.0019	19.076	29.357	63.2242	3.05868	20.4153	16.7484	13.9198	22.2932	14.344		5.03805	4.94035	5.68412	6.36922
	11	10	9	8	7	10	16	8	3	9	16	7	11	9		1.8438	2.15789	0.583641	0.722466	1.60496	1.9412	1.61471	2.08212	0.613009	1.25756	3.91812	1.94828	0.396018	2.51649		17.848	18.0195	18.4057	16.4474	12.5752	16.9945	29.3968	13.8464	6.09767	18.2207	24.1253	12.325	19.0838	17.4602		6.16316	5.54953	4.8898	4.86398
	6	8	12	13	7	11	8	26	7	8	9	10	13	5		1.84718	1.71266	0.86203	2.55117	0.803587	1.81728	1.82778	2.07534	1.23506	1.5751	0.676797	2.12203	2.14723	1.75313		13.3335	19.8081	24.2723	21.3858	13.0171	14.6525	17.9097	42.5211	9.35452	16.1954	16.5741	20.0182	17.7565	13.1741		4.49993	4.03876	4.9439	6.07881
	11	11	14	9	9	15	13	8	12	8	8	8	7	5		1.44673	1.53094	1.16679	0.448393	1.47681	1.46449	0.630577	2.15708	2.30543	1.16017	1.55615	1.94189	0.613855	2.15782		19.8533	23.0751	23.1126	19.6579	14.3043	22.5322	26.2715	12.6228	16.7791	14.0624	15.2666	17.6938	15.3869	13.6175		5.54064	4.76705	6.05731	4.57832
	7	8	10	7	10	13	11	12	12	11	8	12	10	7		2.31826	1.27543	2.36625	0.346507	1.11844	1.51085	1.61926	1.91353	1.44884	1.14078	1.8999	1.62806	0.348666	1.0536		13.7208	16.941	14.6803	13.1175	16.0896	20.4902	19.5951	18.6015	16.937	17.3355	15.1647	22.0873	13.459	15.5931		5.10176	4.72226	6.81185	5.33636
	7	13	9	10	19	8	16	17	6	9	12	8	12	8		2.16962	0.913666	2.86349	3.37682	1.78542	1.41944	1.66526	1.37036	0.690577	1.11738	1.81721	2.17998	1.54056	1.64978		17.6693	22.8939	17.5238	19.0303	26.4502	15.8035	28.2957	34.7448	8.41126	17.2205	16.351	13.896	14.6392	16.1912		3.96168	5.67837	5.13588	5.25478
	12	4	12	11	18	12	7	7	9	9	12	7	8	6		0.240952	2.22437	2.18018	0.193402	2.05988	1.05276	0.204399	1.83951	1.68314	1.16463	1.72007	0.365534	0.714669	2.05262		21.1293	9.54876	24.58	20.4009	23.2176	20.5247	23.6677	15.4572	15.9214	15.9555	17.8249	14.3787	12.4533	15.1144		5.67933	4.18903	4.88202	5.39192
	10	9	11	9	16	12	26	8	6	9	7	7	13	5		2.7434	2.35839	0.490694	1.11612	0.147968	1.94445	0.8432	1.70752	1.00179	0.985265	1.96817	1.10698	1.59545	0.982405		18.1927	20.7377	23.1164	19.5446	23.7379	17.9126	40.4235	13.494	9.11539	18.6136	11.9851	13.0124	19.3403	13.6028		5.4967	4.33992	4.75852	4.60484
	11	9	10	8	11	13	34	9	8	11	10	9	10	9		1.47113	2.1141	1.13826	4.17029	0.919347	1.35794	1.62168	0.669042	1.41103	1.19768	0.479007	1.38885	0.996956	3.7217		19.8271	15.4983	25.1159	20.1383	16.2858	19.4415	49.671	14.1022	10.839	18.4229	15.2273	15.2122	17.8327	16.2764		5.54798	5.80708	3.98154	3.97253
	7	9	12	12	8	10	9	10	10	11	15	11	9	7		1.88281	2.10306	3.95878	1.02974	1.78522	1.41642	1.45369	2.22875	1.65327	0.659426	1.88023	1.78721	0.349664	1.08024		14.1867	17.7871	25.4453	24.4545	12.7788	14.9009	23.2018	14.4621	14.8983	20.3574	23.2679	20.8955	16.1867	13.8965		4.9342	5.05985	4.716	4.90707
	10	11	13	12	9	9	5	12	7	10	10	12	9	7		1.95074	1.40268	1.09915	2.70001	1.4714	1.09553	1.78766	1.95587	1.04575	1.84076	2.19713	1.4358	1.17442	0.748395		18.0957	25.1029	20.9501	26.2246	13.7761	14.8237	16.4438	18.2933	9.3384	20.4004	15.5243	22.553	23.7015	15.0136		5.52618	4.38197	6.20523	4.57586
	9	12	14	6	7	14	8	22	7	9	7	8	12	9		1.95867	2.29447	2.32408	0.788702	1.94805	0.883513	0.401493	1.45632	0.681389	0.813843	1.65546	1.55608	0.932357	1.55766		17.7599	20.6703	25.0358	16.2089	11.6704	23.8464	21.5129	33.6737	10.575	16.7636	14.2587	14.7435	20.4205	19.6659		5.06759	5.80544	5.59199	3.70166
	8	8	5	10	11	11	16	15	5	7	13	11	13	10		1.47776	0.617021	1.62094	0.514942	1.58263	1.52645	1.8742	1.95397	1.41653	1.06353	0.759747	1.54087	0.500764	2.70854		15.2874	16.7321	15.5236	21.651	16.0039	18.5325	29.9371	19.7653	6.33882	14.7326	25.4946	22.404	20.133	20.0776		5.23307	4.78123	3.2209	4.61873
	13	8	5	7	15	17	9	20	6	12	10	10	10	8		0.179356	2.34986	1.42711	3.3799	1.63108	0.632083	2.09472	2.15359	2.08351	1.72836	1.7082	1.91784	1.70616	3.4767		22.1498	14.7455	13.5366	14.7431	17.9641	25.4146	19.8378	35.7276	9.28546	23.3432	19.1134	15.1896	16.533	19.6371		5.86912	5.42537	3.69368	4.74798
	6	8	10	8	20	16	18	9	8	10	15	9	14	8		2.29193	2.65662	1.7122	0.985866	0.331043	1.40765	1.63371	1.664	1.19955	1.35424	0.454777	1.30542	0.19056	2.29413		17.0167	15.5334	15.9044	17.9469	26.682	20.9849	28.6844	17.2519	15.4026	16.9341	24.395	17.0154	19.3948	15.3298		3.52594	5.15018	6.28758	4.4576
	8	8	6	7	11	10	24	16	12	10	8	8	12	6		2.01383	1.8513	2.51501	3.22719	1.47352	0.808897	1.62894	2.29716	1.69772	1.33899	1.16263	1.41493	1.37033	2.50025		14.1912	14.6848	14.4932	13.0354	15.6557	16.029	38.5079	23.9487	15.1359	14.8125	14.8304	14.2267	15.0909	11.6328		5.63729	5.44783	4.13987	5.36998
	7	6	6	6	11	10	27	15	12	13	6	8	11	5		2.16113	2.43379	2.69426	1.95882	1.39348	1.34387	1.77466	1.59507	2.01976	1.12138	2.13028	1.97808	0.569242	1.35011		14.3698	14.6933	14.2535	14.2085	13.9187	15.34	46.0151	21.6336	18.846	26.1244	13.0666	16.7758	14.1463	12.7241		4.87132	4.08348	4.20948	4.22281
	7	14	7	10	10	14	25	12	8	8	8	7	12	7		1.33273	2.50914	0.593259	0.637082	1.31609	2.01914	1.08416	1.68248	1.54788	1.2869	2.07655	0.802045	1.26508	0.237461		17.1126	25.8821	13.7955	19.3811	14.4879	23.0894	40.8904	21.3082	12.5381	15.9726	18.2181	12.6092	16.9984	16.4735		4.09056	5.40914	5.07411	5.15967
	8	12	6	12	10	13	16	15	10	9	7	6	13	7		0.485343	2.21881	2.66053	1.54777	1.37204	1.86382	1.6603	1.85314	1.3753	1.43232	1.24472	2.12454	0.0505941	2.9252		18.0552	23.5247	13.4191	19.5814	14.958	18.6065	25.1944	25.8134	14.0034	17.0039	11.8204	12.2603	19.5848	14.5752		4.43085	5.10102	4.47124	6.12827
	12	9	6	7	12	15	9	18	7	7	7	9	11	11		0.892114	2.32053	2.33581	0.36124	1.35053	1.52856	1.88543	1.4604	1.07772	1.03566	2.15747	1.26669	1.98312	0.907661		18.6145	17.0647	15.7077	17.7393	19.0695	22.9834	16.8249	31.2909	10.8311	16.5856	12.0585	18.8836	16.99	24.8664		6.4466	5.27404	3.81979	3.94604
	7	10	5	6	11	13	8	13	14	11	11	10	13	8		1.62509	2.14082	0.63159	2.25913	0.74228	1.56311	1.99023	2.27484	1.69355	1.42207	1.40507	1.76706	0.460426	0.784508		14.3246	17.2316	13.5383	16.3757	14.1136	18.8544	13.9726	27.0857	16.574	19.1579	19.7986	19.4271	16.1665	20.8776		4.88668	5.80329	3.69322	3.66397
	12	10	8	8	11	11	22	10	7	7	4	10	12	6		1.72539	1.9046	3.2476	0.491234	1.25852	0.401843	0.995655	0.422987	0.984371	1.01678	2.23813	1.6538	0.895753	0.700789		19.3993	25.848	12.9499	13.8481	18.9025	16.9889	33.9186	20.1767	8.77004	14.7081	10.6067	20.6803	16.7654	14.8		6.18578	3.86877	6.17764	5.77698
	6	8	8	12	10	12	13	11	7	12	6	10	10	3		1.26469	2.07359	1.06819	2.30849	1.62991	1.9009	2.03449	2.17274	0.562383	0.992824	0.653755	2.0372	0.406383	1.83242		13.3524	16.9339	16.8766	19.7784	16.1635	18.6886	25.9223	18.2127	10.0266	24.8454	8.99121	17.2655	14.8212	12.915		4.49357	4.72426	4.74029	6.06722
	9	13	9	8	16	12	24	26	8	10	8	7	6	5		2.39656	1.50327	2.71159	0.771166	1.73492	1.72764	1.84308	1.75523	1.05813	1.2668	0.808482	1.33515	1.42308	0.785018		17.9552	22.4458	20.7621	15.127	21.6883	18.3449	36.7501	44.3844	11.0445	15.199	12.8998	14.5766	10.7028	13.3589		5.01249	5.79174	4.33482	5.28856
	8	6	11	9	13	16	14	27	7	8	12	11	7	5		1.44535	2.05711	1.1395	1.19084	1.96173	1.44469	1.64236	0.881502	1.08772	0.72631	1.77032	0.877335	2.64783	2.134		12.6217	14.8683	18.7894	18.0007	18.169	21.3955	27.562	39.2165	11.1132	17.3799	18.2639	21.0049	12.4724	12.2443		6.33829	4.03543	5.85436	4.9998
	8	8	7	5	13	12	15	29	11	10	8	7	14	6		1.96259	1.9899	0.673845	2.18037	0.120961	1.61575	1.68911	1.0258	1.93871	1.29079	1.79909	0.574972	0.354843	1.26963		15.2388	14.3266	17.1339	13.6907	15.3034	17.6871	32.8557	35.6685	15.9768	21.4946	17.608	15.1678	19.6488	12.5832		5.24977	5.584	4.08547	3.65211
	11	13	9	9	11	10	20	17	7	7	9	8	14	11		1.5217	2.08267	0.560159	0.502557	1.66609	1.30994	1.6519	1.70315	0.878235	1.1703	0.455585	1.77361	1.59999	2.11522		21.0755	26.5311	15.9811	20.0043	16.7464	17.8273	34.0909	26.6826	13.491	16.2804	16.1336	14.5101	18.4336	22.9239		5.21932	4.89991	5.63165	4.49903
	10	9	9	10	11	13	16	21	15	13	11	8	18	5		3.85835	2.04902	2.41474	1.84244	1.43927	1.57059	1.60235	1.73755	0.779181	0.837134	2.16801	0.523424	0.602933	2.16954		18.0063	21.521	17.2648	17.2523	17.9791	18.9035	26.5778	36.4326	22.4893	21.6923	16.9722	14.6937	23.7275	16.5607		5.55362	4.18196	5.21293	5.79634
	4	14	9	10	12	13	22	17	9	9	6	11	8	6		3.6985	1.75999	2.73003	2.99389	1.79974	1.99284	1.67231	2.00355	1.53193	1.4452	0.357566	1.3905	1.61407	0.567373		12.1182	25.2863	20.9486	25.0887	15.9285	19.1678	32.8112	33.8072	12.8239	17.0153	11.1668	18.4944	13.7576	16.7645		3.30081	5.53659	4.29624	3.98586
	6	7	8	11	15	22	26	37	9	10	8	9	14	7		0.922871	2.07052	2.38554	1.48086	1.67077	1.51792	1.92225	0.961521	2.1875	1.42896	2.2046	1.6729	1.21766	0.639203		12.6319	13.5897	16.77	18.633	21.3015	30.5841	40.8859	56.534	10.1345	18.7542	13.3729	15.432	19.3809	14.6991		4.74989	5.15096	4.77042	5.9035
	9	14	7	11	8	18	12	15	8	11	7	9	13	3		0.883722	1.86585	2.75094	0.811772	0.926189	0.335795	1.94489	3.47266	1.5247	1.30152	1.46988	1.4847	2.14832	3.36497		17.0822	25.1441	14.0825	24.8026	12.601	31.1468	26.4713	28.6565	13.6228	19.5695	12.451	15.1399	18.9499	9.92203		5.26863	5.5679	4.9707	4.43503
	9	9	6	12	9	14	27	13	7	11	8	9	15	8		2.29881	1.6487	0.937268	2.75037	1.16606	1.93041	1.11063	1.76149	1.67984	1.11177	1.54864	1.63831	0.839702	1.47083		18.2	18.8868	14.1139	20.0228	14.2193	19.0998	54.5367	24.5874	9.91161	19.1643	12.595	17.6873	20.3347	19.1735		4.94506	4.76522	4.25114	5.99317
	7	16	7	8	12	20	15	16	13	12	7	13	13	3		2.38723	2.31396	3.14122	0.792574	1.15277	0.665376	1.84129	3.66097	1.47398	1.46921	0.317664	1.10672	1.86055	1.92911		15.2577	27.1938	16.7175	19.7265	16.3811	26.8574	24.9813	26.7075	17.7207	22.183	12.5795	26.8628	17.9	12.6371		4.58784	5.8837	4.18723	4.05547
	9	9	6	6	16	14	9	10	6	10	9	9	7	5		1.08756	1.94428	1.14929	1.67051	1.86964	0.869405	1.60928	1.63171	0.948117	1.24979	1.91603	1.51812	1.54849	1.61024		16.2597	16.9922	13.6768	12.6952	21.3974	19.9111	19.3232	16.1795	7.64134	17.4829	16.6778	17.9863	14.0034	12.6033		5.53515	5.29655	4.38698	4.72621
	11	7	7	4	16	10	17	13	10	10	12	14	8	7		2.08804	2.14421	2.72185	1.79838	1.11691	2.38281	1.91209	0.932366	1.29396	1.41844	2.5184	0.82042	0.650027	1.24657		23.0131	18.4073	15.5715	12.1894	19.7925	15.4929	28.8009	22.5037	14.7732	18.9093	17.0192	29.8535	14.8265	14.0065		4.77988	3.80284	4.4954	3.28154
	9	7	11	8	15	11	17	6	7	14	10	9	10	3		1.20804	2.36503	0.367463	0.795355	1.17096	1.25953	2.36687	2.87346	2.3462	1.81653	2.79393	1.98799	1.74623	0.387282		19.6066	16.0632	23.4733	16.4728	19.4664	17.7947	29.5862	11.7975	8.78748	24.0708	15.3772	19.6354	15.4375	7.49988		4.59029	4.35778	4.68618	4.85649
	14	6	8	8	15	9	15	24	5	10	12	11	11	5		2.2112	2.16591	2.87057	1.9094	1.70928	0.622724	2.10926	2.41996	1.60103	1.49816	2.33188	1.02477	0.648216	0.304977		27.6091	12.9713	15.6514	13.8846	24.6247	15.4849	27.9913	37.5092	7.96209	16.9074	21.4208	20.858	18.7089	18.3179		5.0708	4.62559	5.11135	5.76178
	8	6	8	10	10	7	25	20	7	9	12	12	19	5		0.622936	2.83101	0.714667	1.78073	1.79157	1.4899	1.9383	2.23354	1.03447	1.40805	0.308665	1.80535	1.40539	0.738689		10.533	14.4841	14.9092	14.8674	15.1017	14.5595	36.4419	34.0542	11.1422	14.2027	18.4605	20.7199	27.7459	12.3416		7.59517	4.14249	5.3658	6.7261
	8	6	11	8	8	11	13	21	4	12	12	8	16	6		1.69065	2.07422	2.35747	2.13434	0.763455	1.73843	1.61119	2.51692	1.31716	1.5999	2.91871	1.45955	1.16961	2.79108		16.0019	14.9785	24.9159	15.7376	15.1901	14.8351	25.9298	34.9309	7.76046	22.0102	19.5997	12.6569	20.5408	12.9698		4.99942	4.00575	4.41485	5.08337
	9	8	8	4	9	10	31	26	16	10	12	6	10	12		2.15281	2.48769	2.33583	1.65381	1.11583	1.54796	1.29307	0.674388	1.39109	1.01863	1.01534	1.8888	0.725527	1.48925		20.4783	14.9229	15.6607	11.2439	13.5678	15.7573	46.5806	45.0615	20.1558	21.0079	16.9859	12.6125	17.0477	20.855		4.39489	5.36087	5.10834	3.55749
	7	8	8	9	15	12	19	24	16	15	10	8	12	6		2.1897	1.23785	1.07116	1.37051	1.76541	1.61252	1.29817	2.73518	1.44351	0.815862	1.62901	1.70626	0.59616	0.377384		12.9446	17.9111	14.0335	16.6837	25.6919	21.1067	30.2597	48.2486	18.9629	25.5786	15.7124	16.066	15.8607	17.9596		5.40768	4.4665	5.70063	5.3945
	8	7	8	7	9	17	10	25	10	9	10	11	9	7		0.286168	2.32769	1.673	1.27175	1.87107	1.43963	1.61887	0.0512031	1.38654	1.5395	2.66336	0.978049	1.46501	0.701677		14.6001	14.6343	17.7769	14.917	14.8205	22.6651	15.447	40.948	12.9844	15.5256	13.4149	20.0084	15.7092	16.5207		5.4794	4.78328	4.50023	4.69263
	13	9	10	12	11	19	15	21	5	11	9	6	10	4		1.3195	1.30946	0.941236	1.953	1.78415	1.81631	0.966088	2.70568	1.63504	1.62966	1.54919	1.8479	1.72936	2.85346		25.5817	22.6412	26.7305	18.9294	18.5762	27.6647	25.0058	34.5187	8.05559	20.5748	17.2715	12.8334	14.5333	13.1726		5.08176	3.97506	3.74105	6.33934
	9	10	8	20	12	16	15	6	5	8	9	12	9	6		1.36538	2.4628	1.51807	2.10652	0.86557	0.261821	1.6785	2.3858	1.99288	0.859771	1.83849	2.02137	1.33847	0.806054		18.7216	22.095	18.2429	32.6426	16.4418	24.0687	26.8375	9.31558	7.21009	17.2153	15.6998	25.6863	13.47	13.3372		4.80729	4.52592	4.38526	6.12696
	14	12	11		11	14	17	15	13	11	11	8	8	5		2.37512	1.46177	2.01182	0.782662	0.851282	1.13362	1.96918	0.904226	0.741078	1.63957	1.62204	0.0289684	0.412274	3.77917		26.2438	27.5803	23.202		15.6522	26.1967	32.0936	25.9069	19.5452	24.6479	21.1314	15.0732	13.4834	14.8593		5.33459	4.35092	4.74097
	6	9	11		8	19	19	10	6	7	17	9	10	10		1.55056	1.43506	1.43172	0.577412	3.14674	1.22196	2.39213	1.85821	1.29159	0.921397	0.899373	1.96016	2.41284	2.20327		12.552	19.2571	22.0423		14.6987	30.6196	30.3131	20.1502	9.09375	13.6252	29.3151	16.7604	17.501	14.6344		4.78012	4.67361	4.99041
	5	12	10		9	18	19	10	12	8	10	10	6	7		1.50768	1.40364	2.28433	2.22202	1.45171	1.57427	1.8187	1.86117	1.34109	0.886905	1.9418	0.932983	1.16195	0.918474		14.0678	23.6232	22.1035		16.0852	31.8483	29.2118	20.6346	14.3245	15.0914	16.4976	18.9144	10.5907	13.9256		3.55422	5.07975	4.52417
	11	11	5		17	9	12	11	7	15	10	8	13	4		2.0477	1.83666	0.174111	1.73867	1.82445	1.33958	2.1278	2.84029	0.861243	1.07948	1.45323	1.26162	1.2939	0.649991		25.008	19.3652	13.9626		25.977	15.1371	22.4643	19.6866	8.55681	26.2871	19.6152	16.6904	21.4497	15.2137		4.39859	5.68029	3.58099
	10	9	6		14	12	23	19	4	13	9	10	14	5		1.1166	1.18952	1.14168	2.49124	1.70658	1.30464	0.919571	2.23908	1.16911	0.780874	1.74078	0.622459	1.60002	1.74015		19.3824	16.2541	15.856		19.142	19.9831	43.6344	33.3672	8.0103	24.4405	15.3899	15.9172	20.1227	9.71897		5.15933	5.53707	3.78405
	9	8	9		11	14	9	15	8	6	9	12	6	5		2.29859	0.134706	2.2346	2.21383	1.25948	1.79809	2.25332	1.93408	1.29625	1.07827	1.07244	1.47136	0.229624	0.333598		17.6738	18.5711	18.3312		15.7772	22.1333	17.264	21.0819	11.1069	16.7442	14.9276	22.6702	16.0936	11.2303		5.09228	4.30777	4.90966
	9	8	7		10	9	11	5	19	6	12	10	6	5		0.906464	2.5545	1.69427	0.813007	0.642932	1.80492	1.88676	1.9394	1.23847	1.5407	2.0426	1.44849	2.50911	0.543193		18.4146	16.8933	14.7552		15.5792	15.6608	21.7861	9.99008	30.6578	13.6935	24.606	24.9531	14.773	13.2062		4.88742	4.7356	4.74407
	8	8	8		12	10	22	16	6	7	15	7	9	6		1.48289	1.79656	2.92112	1.91881	1.81988	1.67769	1.34196	1.99761	0.883837	1.07387	0.905313	3.62626	0.477612	3.72108		15.4358	14.5479	18.3419		17.0859	14.8982	31.6284	28.9096	8.3198	15.2466	22.2165	12.5065	15.8487	17.6265		5.18275	5.49909	4.3616
	9	13	11		14	11	8	38	9	8	11	7	9	5		2.75492	1.81574	0.397125	1.10579	0.824681	0.860856	0.683568	1.68177	1.41459	1.38844	1.77161	1.75577	5.10437	0.848206		16.9551	23.8374	18.785		22.7492	18.2027	16.8041	58.3523	13.3611	17.7072	16.2007	13.5238	15.4951	12.4873		5.30814	5.45361	5.85573
	6	7	8		10	15	22	32	5	11	8	12	5	7		1.14195	1.38887	2.64952	2.17581	0.509482	1.65538	1.08507	1.82536	1.80893	1.43567	2.32108	1.76588	1.41591	1.15951		13.0392	13.8712	14.2722		17.6666	27.1789	33.8321	57.5207	6.98571	18.4835	12.5844	19.9468	12.4743	19.0017		4.6015	5.04642	5.60531
	10	6	7		12	11	13	13	8	9	9	13	13	9		0.704493	1.61259	1.99196	1.69377	1.81194	1.50398	1.8237	2.13093	1.03477	1.6525	0.358038	0.712278	0.425566	1.8069		20.2537	11.4479	14.2413		16.9739	16.9472	18.6403	24.4708	13.1862	16.665	14.784	24.0839	21.9005	20.7577		4.93736	5.24114	4.91529
	11	10	5		19	10	9	7	7	12	10	11	14	12		2.69638	1.49739	2.29618	2.11374	1.60599	1.37293	1.69645	1.86648	1.6181	1.12408	2.41292	0.164464	0.205189	1.7629		21.0337	21.9599	14.55		24.4229	16.1947	19.7918	14.1487	11.2225	21.0161	14.7265	22.276	19.1708	24.4739		5.22971	4.55375	3.43643
	9	8	6		12	14	17	7	3	8	11	9	14	9		0.55779	1.89942	1.12268	0.691564	1.62194	1.53778	0.821754	1.90946	0.975165	1.06068	0.666666	2.21473	1.98705	2.70071		13.0315	15.3495	13.2486		17.135	22.6624	29.4197	16.5048	3.03314	17.0172	16.8495	16.2548	19.6792	19.3335		6.90632	5.21191	4.52877
	10	8	12		12	19	14	13	11	9	2	13	8	5		1.7131	1.4707	1.52551	1.83036	1.47957	1.59557	1.95387	1.75163	2.00776	1.69359	0.60024	2.43844	0.757162	1.26211		18.1349	15.7323	25.6347		18.5523	27.0089	25.0988	28.2302	15.1913	17.0561	9.26511	25.9389	13.7083	16.1317		5.51422	5.08508	4.68115
	10	9	10		18	15	10	15	10	9	10	9	17	4		2.47187	2.08982	0.65675	2.14208	1.55559	0.923397	1.06642	0.297096	1.17408	0.410312	1.34059	0.804488	1.85732	0.881056		20.6212	17.8631	22.1894		28.5451	22.2624	20.9435	30.3442	9.83497	18.9909	14.209	15.331	24.8028	13.3476		4.84938	5.03832	4.50665
	5	10	10		14	13	10	11	10	11	8	10	12	6		0.746955	1.55858	2.49854	2.09537	1.29297	1.73983	1.48615	1.00229	1.33131	0.758381	1.31837	1.11671	0.883429	1.05904		8.74529	18.1044	24.735		21.8202	24.0383	18.7391	21.2373	11.2564	17.9022	14.4303	18.2878	19.7452	12.573		5.71736	5.52353	4.04286
	7	9	11		10	11	8	18	9	9	7	11	9	6		1.90062	1.86543	0.916652	2.15129	0.837225	1.67885	1.08412	1.94832	1.13886	1.50827	0.883346	0.58654	1.97778	1.24315		12.1917	14.3113	23.8406		14.2373	18.8602	18.1367	30.0689	13.8984	19.0427	11.1595	19.5142	18.4707	12.9216		5.74162	6.28874	4.61398
	6	8	9		9	18	12	23	6	7	5	8	14	7		1.85828	2.9071	0.0718247	0.634653	0.948524	3.81821	1.18912	1.67475	1.6071	1.58012	2.36308	1.57482	2.0325	3.02915		13.6292	14.7864	15.5932		16.6753	29.6548	18.9562	41.8333	7.14312	13.8467	10.8267	14.1335	23.3268	19.7994		4.4023	5.41036	5.77175
	9	8	6		11	17	21	17	6	9	6	7	18	6		1.25274	1.09096	2.85382	1.97028	1.37605	0.526071	1.29825	0.250294	0.832613	1.19881	0.0944616	1.91526	2.13218	0.859435		16.8761	15.1207	14.8236		15.0769	23.454	37.448	31.8664	8.01439	17.1363	12.039	15.2382	23.8558	14.4576		5.33299	5.29075	4.04759
	9	8	6		18	10	16	14	13	13	8	8	15	5		0.3442	2.16888	0.690823	0.572786	1.50543	2.61845	2.01491	2.28123	1.7173	0.785089	1.2331	1.7176	1.98695	1.01979		17.2724	13.5396	16.5439		25.9199	16.7443	28.3201	26.1805	17.0101	22.0328	14.675	17.9653	20.6532	15.9325		5.21063	5.9086	3.62671
	8	8	7		17	13	6	11	12	7	7	10	11	7		0.305664	2.83138	2.18569	1.18295	1.06639	1.53227	0.744723	2.02019	0.603309	0.953865	0.191791	2.01294	1.33444	0.751906		17.9469	15.3646	16.1965		24.6346	21.3458	13.7869	18.5748	15.3345	13.7909	10.7889	17.7173	16.218	18.1043		4.45759	5.20677	4.32193
	9	1	13		15	12	7	15	7	8	11	8	13	6		2.25321	2.41265	0.476133	0.927822	1.20999	1.84909	0.863846	0.56752	0.327776	1.56008	1.97731	1.94856	1.33839	0.714181		19.3196	3.67209	26.0916		27.1149	18.623	15.1496	24.0821	11.0051	15.1043	18.8752	16.2	18.0724	12.8448		4.65849	2.72325	4.98246
	10	8	9		8	16	11	21	4	6	7	8	10	5		1.2562	1.84446	1.05511	3.06152	1.71331	1.29175	2.26368	2.50895	1.84451	1.35084	0.274232	1.9141	1.67983	2.23517		18.3497	16.2294	21.5791		14.1023	22.9088	20.8651	27.6008	6.1242	13.475	12.7754	15.1215	17.5095	10.1555		5.44967	4.92933	4.17071
	9	8	6		13	9	15	23	12	12	10	8	12	7		1.45573	2.11819	0.740933	0.864185	0.563902	1.23375	2.10247	1.97226	1.42359	0.938748	1.53141	1.67731	1.45354	2.12193		15.3357	14.113	15.6177		17.7112	16.1186	31.6159	39.9192	17.0974	24.4768	15.6668	17.4607	15.9279	18.0558		5.86866	5.66854	3.8418
	6	9	11		10	11	16	16	7	11	10	11	8	9		2.14137	2.67275	2.68762	2.06137	1.24155	1.76651	1.49777	2.21921	1.57206	0.703689	1.63062	1.2243	1.36243	0.613482		14.3376	14.9316	21.9725		16.1985	16.5526	26.007	29.4365	9.66547	21.513	16.2891	22.4696	15.7896	19.342		4.18481	6.02749	5.00625
	6	7	7		7	16	22	17	7	0	7	12	12	8		1.86337	0.888629	2.58007	1.99019	1.22123	0.576443	1.47652	1.73871	1.92881	1.14708	0.63774	1.68946	0.492376	0.933883		15.5337	13.796	14.0879		13.8228	26.2514	42.5048	30.9466	10.1032	0.458896	14.0097	21.7294	19.8476	17.9674		3.86258	5.07395	4.9688
	9	9	9		6	18	20	26	12	10	14	8	12	8		0.842707	2.26664	2.10442	1.88436	1.70563	1.76019	1.88611	0.938906	0.731679	1.08107	1.22931	1.7019	1.03792	1.37139		18.7714	15.925	18.2311		13.8374	26.4598	33.605	46.4501	19.0611	15.4958	19.9645	15.3156	16.399	17.592		4.79453	5.65148	4.93662
	7	8	5		10	14	10	11	7	9	11	9	4	7		2.02788	1.96963	2.60819	2.08584	1.33751	2.0856	0.24249	1.59862	1.17554	1.44396	2.95777	1.04013	0.172626	1.24013		14.1245	14.2838	12.8302		14.0892	23.9467	21.9873	21.8175	8.59352	18.9296	18.2974	17.2948	7.74587	16.9817		4.95594	5.60075	3.89705
	11	8	7		11		23	16	5	8	6	8	16	7		1.01316	1.74328	0.457795	0.851908	0.657445	2.43002	2.34773	2.19117	0.953166	1.15797	2.36225	1.77947	1.05809	0.189644		16.2022	18.7363	13.7151		14.2858		35.3245	22.5077	8.97614	14.0696	9.74162	16.0673	22.2612	17.3386		6.78921	4.26978	5.10386
	8	8	8		11		21	19	11	9	8	5	10	6		1.73529	0.57479	2.04441	1.192	0.658491	1.14238	1.72759	1.24082	0.889732	1.59838	2.20209	0.700891	1.09242	3.14945		18.0286	12.7465	14.6594		18.7526		35.4183	34.0276	15.1903	15.1351	12.3907	13.2708	16.2697	14.0952		4.43741	6.27626	5.45727
	10	11	6		12		23	34	4	7	4	7	7	6		2.80161	1.94729	3.58398	2.62286	1.10042	1.07496	1.66217	2.07971	1.07462	1.36626	0.760296	1.67473	1.26648	0.238228		19.916	19.9026	15.6097		18.2445		41.3041	56.3902	6.29867	16.5729	8.67605	14.6718	12.1262	13.3826		5.02108	5.52692	3.84378
	6	6	8		8		13	25	6	5	10	10	10	6		1.76314	1.80579	0.516471	1.52592	1.19526	1.61213	1.33503	1.77664	1.62942	1.44122	1.9712	1.79282	1.0659	2.04761		12.2158	13.6572	17.1556		14.0394		26.3163	53.1894	7.37653	14.2615	15.5877	17.735	16.7034	19.0337		4.91168	4.39329	4.66321
	9	7	10		12		14	15	8	12	9	13	13	5		1.89641	1.73642	0.427056	2.20731	1.20087	1.50661	2.02588	1.23011	0.869705	0.589506	1.60003	0.792422	0.688066	0.814175		15.2083	13.5798	16.8938		18.0137		28.6858	23.8774	11.805	22.2813	14.6789	23.8784	16.0926	11.1995		5.91781	5.15471	5.91934
	12	8	12		13		11	33	13	8	5	10	12	7		1.83253	1.09404	1.46813	0.144793	1.46315	1.29333	2.17563	1.30928	1.68455	0.880321	1.27882	2.10109	1.57149	3.11261		22.2264	15.9121	25.2395		16.9073		19.5782	55.7911	16.9874	18.3746	12.0445	17.1295	14.6557	17.9649		5.39899	5.02761	4.75445
	13	7	10		10		13	16	4	8	5	9	7	6		1.77474	1.59345	0.739812	1.13918	1.92954	1.90467	0.663115	1.5241	1.32647	0.819353	2.23125	0.768982	0.876715	0.348759		22.7533	14.7179	21.3089		19.6378		24.9759	26.7931	5.61341	16.3813	13.6895	18.0657	14.3152	18.2319		5.71345	4.7561	4.69288
	10	9	7		3		27	26	6	8	12	11	7	3		1.84313	0.556597	2.21931	2.31252	0.852653	1.63933	2.44194	1.34072	0.0315887	0.461587	0.174612	1.86162	1.40362	1.78285		18.7638	18.04	15.7968		5.71969		45.2333	43.4391	11.7382	16.0512	18.1162	17.7057	12.6929	13.8669		5.32942	4.98891	4.43126
	6	7	7		8		19	18	5	14	12	10	7	6		1.1411	2.33706	1.20215	1.45466	0.719983	1.40323	1.87585	0.373245	1.6351	1.19878	0.350446	1.98288	0.437847	1.37032		13.252	14.8972	18.3559		11.9495		31.4865	28.5726	6.22924	22.0201	19.9721	18.8953	12.571	14.9656		4.5276	4.69886	3.8135
	8	6	8		12		17	9	10	7	14	11	8	6		1.0127	1.51408	0.392299	1.39129	1.41879	2.22806	0.385957	1.90379	1.32246	1.04662	1.80163	0.943191	0.926865	0.56155		13.3956	14.9879	17.1955		21.8222		34.2637	18.1913	14.9434	14.9503	23.2968	18.8579	13.372	16.0852		5.97211	4.00322	4.65238
	14	10	12		11		10	13	8	9	10	12	9	6		2.43452	1.88485	1.87459	0.989502	1.54759	0.0527205	1.1552	0.971868	1.22218	1.74368	1.01681	1.90972	2.14537	1.84722		24.4763	19.7097	24.325		15.0339		25.4035	23.3123	11.709	17.1727	14.0389	20.6448	13.7284	15.0741		5.71981	5.07364	4.9332
	10	7	10		10		16	8	9	7	9	9	6	5		1.40643	0.348556	1.8649	2.02427	1.75185	1.88438	1.7583	1.2598	0.629113	1.24287	1.84253	2.0665	1.15283	3.72889		19.2388	13.3447	22.3822		15.6661		34.6283	16.1548	12.4745	15.7091	16.0462	15.8134	12.5327	16.4707		5.19782	5.24552	4.46784
	7	12	7		10		13	11	8	7	13	9	12	6		2.8471	1.89403	0.502838	1.72514	1.28157	1.47397	2.14762	1.83624	1.16267	1.3737	1.03866	2.41146	0.189423	3.05175		14.6556	21.1821	14.6705		15.3639		22.0785	18.7053	10.5767	14.9577	20.0381	16.3592	18.0157	14.4974		4.77633	5.66516	4.77149
	11	9	10		13		16	21	5	11	9	9	14	9		2.35768	1.9761	1.4203	1.71776	1.83111	1.66815	1.94854	1.80574	1.37676	1.88724	0.712027	1.80985	2.03263	0.818409		24.9016	19.8323	18.2221		18.7764		27.6982	34.9959	7.76029	19.5766	15.8706	16.9859	22.4683	17.7603		4.41739	4.53804	5.48784
	3	9	11		16		16	24	3	13	7	7	5	6		1.03579	1.72394	1.57347	1.06514	1.11408	0.795216	2.0041	1.82086	1.37181	0.793335	2.23406	0.978118	1.67769	2.69453		3.50437	15.0466	21.2538		23.138		30.317	39.8924	3.98242	25.6725	14.6158	15.5964	15.9958	13.8486		8.56073	5.98143	5.17554
	10	8	10		10		19	16	8	9	17	9	4	3		1.9594	1.86616	1.64219	3.11726	1.45	1.42668	1.28193	1.08194	1.64418	1.71544	0.785522	2.66895	1.28164	0.998141		17.2149	16.9035	20.414		16.8944		27.4108	25.8765	12.754	18.5318	29.2603	17.2677	15.8797	12.1351		5.80892	4.73275	4.89861
	13	14	8		11		16	11	10	9	16	9	6	4		1.48846	1.8055	0.702613	2.60691	1.55255	1.64209	2.02316	0.947867	1.24252	0.677505	1.39774	0.895197	0.60867	0.267876		24.3637	25.8043	12.9223		16.4651		27.7012	17.8621	14.2992	16.9405	24.343	13.7437	25.8932	13.1824		5.33581	5.42546	6.19086
	10	7	5		8		17	15	9	8	8	10	11	5		1.74437	1.22133	0.61768	1.9715	1.73672	1.65137	1.70906	1.90336	0.732699	1.80097	1.82686	1.24605	1.94211	3.29618		17.2915	13.2811	12.0444		14.14		29.8821	28.3872	10.9616	15.0549	16.9964	17.487	15.6731	14.4016		5.78318	5.27066	4.15129
	12	7	5		11		27	17	9	10	11	8	22	4		2.03395	1.7183	3.25662	0.662186	1.32309	0.845744	0.58205	0.434292	1.675	1.03311	1.13692	1.42695	1.43317	0.220749		23.2223	13.1602	14.0965		16.818		43.0328	35.528	10.2655	15.8511	19.0142	15.7431	34.771	11.6102		5.16744	5.31907	3.54699
	12	9	8		14		20	8	10	7	10	8	22	3		1.92146	2.079	1.19858	1.37522	1.20885	1.8271	1.83061	1.95627	0.379479	1.03034	1.42554	1.44879	1.18077	0.502748		20.9598	21.3911	18.5573		22.1794		31.0435	15.3397	12.7327	14.0632	15.7439	14.615	34.8958	9.24271		5.72525	4.20737	4.31098
	11	4	6		16		21	22	9	7	9	9	16	4		0.983633	0.238056	0.909464	0.26522	2.05188	1.61072	1.09967	0.472366	1.72222	1.3259	1.30518	1.69946	0.479522	0.73078		18.0858	9.83187	16.9993		20.9524		34.8178	33.142	14.5436	18.3988	18.8859	14.6809	22.8339	13.9846		6.08211	4.0684	3.52956
	21	7	10		14		16	12	6	12	9	12	6	5		2.23775	2.25201	2.80763	1.237	2.56039	1.18552	1.54154	1.93177	1.65349	1.79255	1.88305	1.73876	1.86486	1.66011		35.7976	16.9889	20.8133		17.3129		28.1763	19.0969	6.48283	22.1041	17.9056	19.574	12.8408	12.3414		5.86631	4.12033	4.80462
	8	8	8		16		8	22	6	4	10	6	13	5		1.48186	1.7403	1.14919	1.13578	0.154572	1.3955	1.66073	1.47349	0.962462	0.893173	1.3371	1.83787	1.23551	1.98435		19.4078	15.0631	14.4426		22.0345		16.4001	38.4022	9.29467	7.97153	15.1484	10.336	20.6477	12.4808		4.12206	5.31098	5.53916
	7	11	12		12		36	13	7	8	7	14	4	11		2.42183	2.27051	2.11945	2.58801	1.36801	1.75873	1.81807	2.00823	0.737197	1.33979	1.43497	1.92568	0.196393	3.4545		13.4653	21.8167	23.7943		17.1626		66.9151	22.9119	8.43197	14.5426	14.586	22.9409	19.8359	23.1745		5.19855	5.04201	5.04322
	7	7	10		8		14	8	8	8	8	10	8	9		1.05302	2.45374	0.489833	0.740484	0.717557	1.32327	0.258022	1.88884	0.807661	1.57744	1.5302	1.43074	1.92417	0.126996		14.1532	15.6727	19.1542		11.5903		21.9435	17.707	14.2603	16.5499	14.6357	16.3583	14.9432	19.0921		4.94587	4.46636	5.2208
	9	7	5		7		17	5	10	13	10	10	8	6		1.73716	2.19112	1.85209	0.870136	1.06266	1.7403	0.89033	1.62839	0.820744	0.811594	2.46828	1.34325	1.76866	0.883691		19.3645	15.7512	13.7782		11.9136		31.1569	8.7572	13.7424	25.9404	18.2547	20.226	14.3521	12.6644		4.64768	4.44411	3.62891
	11	10	7		7		15	5	10	11	13	8	8	4		0.277427	1.88489	1.03652	2.32355	0.85266	1.66726	1.91734	1.47955	1.62171	1.21629	1.56575	1.05455	0.465541	0.896403		19.7111	18.6717	16.0806		13.4032		26.3951	12.4414	14.4932	21.319	23.2867	13.6784	11.7502	11.6167		5.5806	5.35569	4.35306
	13	8	11		11		24	16	8	12	7	12	13	7		2.69792	0.726282	2.06695	1.18467	1.47255	0.11811	1.50136	1.87012	1.49662	1.06009	0.817669	1.3315	1.79776	0.888403		23.4978	15.3153	21.6053		18.9479		37.3928	25.7008	12.8163	22.2721	11.5747	20.1966	17.3916	13.288		5.53243	5.22355	5.09135
	8	8	6		17		25	10	7	10	6	10	12	11		1.5812	2.15475	1.48099	1.4537	0.672756	1.52008	1.53231	1.90415	1.54197	0.977912	2.00801	1.08719	1.54104	1.74404		15.3658	15.7906	17.4061		19.6522		45.8888	17.5442	10.232	16.5573	10.9064	16.85	17.3476	20.936		5.20636	5.0663	3.44707
	8	10	8		12		11	25	5	8	14	8	17	7		1.09972	0.35479	0.864717	2.01979	0.704895	1.14219	1.67532	1.66996	2.22574	1.10713	1.37154	2.03971	0.669071	0.935422		16.0866	18.2633	19.4207		17.9208		19.7366	40.6918	8.08712	13.7505	23.2881	12.8098	23.1985	12.9539		4.97307	5.47547	4.11931
	11	10	8		15		11	21	17	8	9	12	10	3		0.924189	2.56242	1.48599	1.33444	1.59639	1.43481	1.78274	2.11424	1.27311	1.17166	1.20645	1.88311	1.62393	0.545571		18.6731	15.1591	15.2473		21.7016		22.6518	35.668	23.436	14.8554	12.4518	18.5719	12.6667	13.4426		5.89081	6.5967	5.24683
	16	12	7		9		11	18	11	10	12	11	8	5		2.21937	1.58103	0.935026	2.00491	0.495419	1.09151	1.03174	2.0398	1.83768	0.66934	1.2609	1.22287	1.94499	0.82921		28.2618	22.5481	16.032		14.901		22.1593	32.9921	15.6901	16.6093	19.3334	18.7045	13.0456	13.5579		5.66136	5.32196	4.36626
	8	7	9		13		13	22	6	9	11	10	10	5		2.05783	1.45147	1.22528	1.15309	1.77578	1.52869	1.96455	0.455427	1.78149	1.77796	1.77968	1.81391	1.82543	4.32205		16.6918	15.124	19.2115		21.1139		21.9026	39.0212	9.56387	16.9177	14.9716	14.8514	17.7341	17.0575		4.79276	4.62839	4.6847
	9	12	10		8		23	22	4	15	6	12	14	5		2.29844	1.01364	1.40482	2.40946	1.50337	1.3117	2.24493	0.544498	1.45273	1.07622	1.07714	1.39781	1.99566	1.67419		15.3449	27.696	22.0117		12.6521		36.0894	48.0145	6.70497	26.6742	12.04	22.1003	22.18	11.7924		5.86516	4.33275	4.54303
	11	9	9		9		12	14	6	8	11	13	11	7		2.21753	1.86464	1.37728	1.10961	1.6374	1.37247	0.166563	2.03111	1.19555	0.829639	1.78821	1.3587	2.38139	0.715378		19.0933	20.5788	17.4178		14.3849		21.3837	25.4984	10.3019	16.7404	16.5745	20.7289	13.5951	16.0857		5.76117	4.37344	5.16711
	8	7	11		9		19	27	8	9	12	9	6	5		2.16202	0.982763	0.618509	1.33965	0.159311	1.33605	2.52919	1.76341	0.172725	1.58886	1.0792	0.982675	0.521894	4.26215		17.3796	17.8335	24.6793		13.0653		35.2513	54.1041	11.6072	13.9587	21.6578	15.1217	9.88127	17.1439		4.6031	3.92519	4.45717
	6	11	9		10		5	21	9	8	7	11	10	6		2.29049	1.75975	0.866269	2.49063	2.30967	0.754364	1.49819	0.522562	1.75673	1.28749	2.14505	1.39933	2.74207	0.596449		14.6408	21.8048	19.1825		19.2106		13.8921	30.5315	11.6062	14.1866	16.9231	20.0994	15.7236	17.9138		4.09815	5.04476	4.69177
	8	8	8		12		6	16	6	10	10	11	14	7		2.0256	1.89091	0.864037	1.93311	1.36342	1.29781	2.12288	1.79172	1.34149	1.37945	0.803389	0.823137	1.56103	0.284431		15.5221	16.7493	21.9848		17.6465		14.8816	24.0299	9.54838	20.9929	13.7484	17.9666	23.5542	12.758		5.15396	4.77633	3.63888
	9	9	9		10		14	14	3	12	7	9	9	5		2.26341	1.29362	3.93762	1.45396	1.37991	1.60575	1.89324	0.69526	1.55319	1.45922	1.69587	2.31619	1.70708	2.40589		16.178	17.2037	20.1928		16.6169		29.0059	20.8763	3.54672	20.3537	14.1342	14.7775	15.3765	12.4607		5.56311	5.23145	4.45705
	10	11	5		19		29	12	6	7	10	10	10	7		2.55287	2.27538	0.220336	2.81728	0.627699	1.52883	2.1922	1.55737	0.948326	2.11645	2.36202	1.98494	3.82593	0.973094		18.9808	22.4827	15.4232		23.9736		52.4448	20.6182	5.72628	16.1088	16.2243	17.443	13.3394	14.4663		5.26848	4.89265	3.24187
	13	6	9		16		12	11	7	8	5	12	18	7		2.03445	0.900756	0.924008	0.550373	1.40708	1.56409	1.85267	1.77403	0.83324	1.30987	2.56754	1.87825	0.433492	0.451174		23.8282	13.2959	18.8651		19.6394		22.708	20.1431	10.5131	14.599	14.1548	19.4674	23.6858	16.1703		5.45573	4.51268	4.7707
	10	8	9		10		15	18	4	11	10	9	22	7		1.90574	2.05126	2.38411	1.11427	1.12272	1.49702	2.02813	0.491546	1.58423	1.77302	2.60295	1.06253	1.91759	1.91445		18.801	14.1484	22.2379		17.2829		25.1758	34.6504	6.46053	22.3947	19.7704	15.5519	32.4489	18.5439		5.31888	5.65437	4.04714
	9	12	6		11		17	18	12	7	12	14	6	7		1.57892	2.13063	2.11213	1.36133	1.16109	1.31166	1.24238	1.81844	1.13208	1.43168	1.77747	1.67231	2.57642	0.510655		16.558	25.5564	15.9259		17.8961		27.3294	29.3185	16.698	14.0456	18.8918	23.1308	17.4747	20.332		5.43544	4.69549	3.76745
	6	13	7		11		17	16	7	1	9	14	10	6		1.56905	1.61633	1.61854	2.32536	1.27136	1.32894	1.63841	1.67052	1.18175	0.64004	1.78599	1.24853	0.574847	1.88153		14.8238	21.1854	14.8418		15.0652		34.0991	29.4222	9.98557	2.99544	18.7825	22.348	20.2454	12.2345		4.04755	6.13631	4.71641
	8	5	9		10		18	20	4	7	8	8	7	6		1.84512	1.6261	1.12672	1.22077	0.679662	1.5317	2.02387	2.47846	1.27243	0.985136	0.868171	1.50738	2.2206	1.57727		15.1364	15.2214	17.8967		15.0758		32.7117	36.3062	8.02809	14.6044	13.8462	12.2578	11.4495	14.8104		5.28527	3.28485	5.02886
	14	7	8		15		17	38	9	15	8	12	12	7		1.90357	1.65814	0.727101	0.817771	1.15983	1.43414	1.87186	0.721588	1.50997	1.75537	1.0662	1.49837	2.28403	0.183904		24.1694	14.6296	18.061		19.4629		25.3678	66.086	10.0441	22.0595	14.4415	20.6898	17.5843	16.9381		5.79245	4.78483	4.42944
	11		12		10		6	33	6	9	13	9	15	5		2.55495	1.64066	1.5299	1.20034	0.448911	1.32375	1.19955	2.47976	1.2701	1.55071	1.76933	1.92787	0.798537	0.994487		22.9904		25.6204		16.0624		14.3193	56.4395	7.56948	14.7037	23.5904	18.9351	21.7132	15.7812		4.7846		4.68376
	11		8		10		9	10	4	9	7	8	11	5		2.16885	1.33858	1.56527	2.57079	2.03747	2.44534	1.44271	1.81759	1.71742	0.988739	1.248	1.36794	2.36821	2.32586		18.6397		16.7544		16.8925		17.3761	17.3862	5.11089	17.2372	14.4025	14.438	16.6657	15.7814		5.90138		4.77486
	11		6		11		19	9	10	9	11	8	9	6		1.02453	1.94562	1.9217	1.52345	1.76887	1.86694	2.03719	1.84756	1.61539	1.79109	1.20759	1.90602	0.947362	0.823775		19.4438		14.9645		15.7411		33.3935	18.0054	13.3138	17.4134	16.4093	15.1382	15.8637	13.3241		5.65733		4.0095
	7		11		12		16	10	11	11	10	12	8	5		2.71892	2.17061	1.26661	0.870389	1.8959	1.78789	2.13646	2.18313	1.46021	1.14435	0.734015	1.75116	2.55817	0.824281		16.4232		22.399		13.9372		31.0464	23.8885	15.4398	21.1329	16.7621	20.8212	11.8462	11.2648		4.26227		4.91093
	11		6		13		17	16	15	14	8	9	8	7		2.02541	1.3937	0.833547	2.59451	1.16213	1.96102	2.28333	2.14196	0.837343	1.30409	1.50262	0.766035	1.63645	0.864364		20.7136		14.8378		22.477		30.1997	27.4333	22.0441	24.0779	14.5075	17.6511	11.7404	15.9551		5.31052		4.04372
	14		11		7		12	13	9	7	3	9	15	4		2.34947	1.59529	1.68694	0.728146	0.538445	0.555532	1.92353	2.42906	1.28121	0.836885	1.5311	2.06295	1.6403	1.07345		20.5008		22.7758		11.2469		21.0677	27.6622	12.7255	12.6281	11.0045	15.5029	22.9913	9.80061		6.82899		4.82968
	8		7		13		8	10	6	7	3	13	15	5		0.96793	1.54219	0.698759	2.97447	1.21404	1.49107	2.37935	0.181694	0.859874	1.25765	1.7683	0.667592	0.880174	2.84066		14.009		18.6281		17.9363		14.9478	17.6874	8.54298	13.036	12.8652	21.8678	20.5259	11.6809		5.7106		3.75777
	12		6		20		15	12	9	11	4	7	10	4		2.12063	1.64351	1.2466	0.647225	0.816183	1.72472	2.18475	2.40973	1.53424	1.13512	1.7921	0.958224	1.5568	0.804975		20.6004		14.7818		25.5723		33.463	20.9144	12.7484	24.1152	13.8742	11.5261	16.425	12.8187		5.82514		4.05905
	9		10		9		28	14	5	13	13	10	15	9		1.56158	0.803722	2.10329	2.03578	1.58709	0.761318	1.69639	2.18314	1.34248	0.897199	0.423651	2.0761	0.989411	1.35865		15.7806		20.6039		15.1014		43.9837	20.5718	8.13709	26.5124	18.8186	15.5633	22.3328	17.6549		5.70321		4.85345
	10		10		12		32	19	9	13	12	8	11	12		0.499179	1.9023	0.344693	1.19328	1.19046	1.39866	2.55294	1.89635	0.658169	1.56792	1.68492	1.41216	1.54458	2.2889		21.139		18.3699		18.4938		49.1565	29.4067	12.5517	25.6441	14.5326	12.6565	16.1503	22.1609		4.7306		5.44368
	10		12		16		18	15	2	7	10	7	11	4		1.33862	2.29441	2.26571	1.86952	0.858382	0.895164	0.400553	2.71194	1.41284	0.407822	1.52272	2.02034	1.82731	2.09263		19.3936		23.1826		20.923		29.1452	23.5294	3.00713	14.0112	15.5204	12.5534	16.2001	12.2372		5.15634		5.1763
	9		13		8		15	18	7	8	14	7	4	8		2.06843	1.54347	0.923444	0.824146	1.28714	1.85861	2.21276	0.147178	1.3483	1.63849	0.415772	1.18491	1.52207	2.52978		22.6106		24.028		13.2659		21.9165	29.0281	10.4314	15.1652	19.7598	11.9839	14.6815	17.3405		3.98044		5.41036
	13		7		13		16	12	8	8	10	8	8	5		2.19686	2.09824	0.706684	2.74947	0.891012	1.81	1.91869	1.79334	1.4295	0.904412	1.94748	1.03741	0.222488	0.176884		24.4907		16.5367		17.584		30.3839	19.0205	10.6817	14.3867	16.5126	13.2453	13.333	13.1936		5.30814		4.23302
	8		10		9		31	11	9	8	14	6	7	7		1.67062	2.03633	0.493661	0.502691	0.697988	1.69399	1.69523	2.31841	0.676534	1.51675	1.53721	1.85775	1.74229	1.5078		14.0192		17.6234		13.0791		47.3076	21.9258	13.6002	14.0275	21.4827	13.0253	12.3025	14.4228		5.70645		5.67427
	7		6		8		4	10	9	7	9	9	8	8		2.24646	1.1213	0.166493	3.00374	1.44733	1.95168	1.97434	0.945662	1.6343	0.766165	1.43553	1.53411	1.77972	0.618136		12.7044		13.9335		14.0904		11.2849	19.1999	11.7534	13.6243	16.4258	15.5302	12.7138	20.2661		5.50992		4.30618
	9		7		13		11	11	3	11	14	9	8	10		1.76465	0.987665	1.79229	1.26251	0.879722	1.90394	1.78566	2.05646	1.91449	1.72295	2.14502	1.44093	1.37891	0.3966		15.4549		18.1099		16.8737		22.8664	20.9913	5.5532	19.4071	23.6428	15.4767	13.0313	18.8266		5.82339		3.86528
	10		11		15		9	27	7	12	14	12	14	2		2.704	1.8525	2.19278	1.19972	0.579444	1.67962	1.31176	1.86422	1.994	0.617973	1.85773	0.713024	1.49847	0.771134		18.3751		25.915		23.633		18.6049	42.9005	8.4427	17.9297	24.6022	20.7856	19.2917	11.7249		5.44214		4.24465
	11		7		12		22	17	12	5	9	12	14	5		2.02413	1.39755	0.952561	1.36629	1.73844	1.80268	1.9571	2.09093	1.22892	1.75288	2.18342	1.53279	0.471488	1.33639		22.0827		14.9786		18.0259		45.1802	29.7592	18.3382	13.1201	14.124	19.309	19.4833	11.7224		4.98127		4.67335
	11		9		14		18	12	8	8	6	11	12	10		1.64937	2.12817	1.52478	1.91814	1.3898	1.40833	1.73784	1.94097	1.49546	0.720428	0.570813	1.1942	1.23885	0.481354		22.47		19.8615		22.5076		31.3635	19.9799	14.051	16.5909	12.8742	15.7083	18.4601	21.6825		4.89541		4.53139
	9		6		8		21	34	6	10	7	9	12	8		2.03999	1.04505	0.278277	0.961316	2.01376	1.692	1.90839	2.62711	1.24049	0.719505	2.24615	1.7574	2.55326	1.53145		18.3453		16.2724		13.1286		35.9825	52.7631	9.25918	16.4179	12.2724	14.5835	16.9667	20.5835		4.90589		3.68721
	9		9		14		12	24	17	6	10	4	15	7		2.10751	2.1529	1.90865	1.64316	1.38492	1.73601	1.03741	2.25871	1.37067	0.993411	1.59861	0.815271	1.78014	2.08217		21.6071		20.2004		19.5234		23.4747	38.3466	25.5193	15.7547	21.7794	7.81676	24.7157	14.1847		4.1653		4.45537
	8		9		15		22	11	6	11	8	7	5	8		0.351282	1.91732	1.28539	0.90299	1.68317	1.55638	0.864926	0.538494	1.52902	1.65598	1.93901	1.66511	2.31214	2.62296		14.5248		21.0527		18.1188		38.8782	17.6508	7.02416	18.4265	13.8956	12.0903	18.2732	13.3582		5.50783		4.27498
	9		10		22		4	21	4	9	10	7	8	7		2.02741	1.96415	2.07891	1.93733	0.714092	1.79532	2.1604	2.43836	1.08033	1.6934	2.69292	2.22472	1.68145	2.43733		16.1277		24.1405		28.0106		13.2555	32.0291	9.21052	17.0795	17.3455	11.6149	12.7763	15.9659		5.58045		4.14242
	17		6		17		30	49	5	13	10	8	8	4		0.611064	1.71774	2.08128	1.69292	1.7513	0.753004	0.613986	2.56573	0.74823	1.55847	0.60181	1.86212	1.46839	0.44295		33.5801		14.5101		24.7178		49.5514	73.6077	6.69512	23.3914	18.0448	15.0669	12.9089	12.1446		5.06252		4.13506
	15		10		13		11	16	18	9	9	8	10	6		2.14368	1.54574	2.06781	1.72415	0.664695	1.53818	1.53354	1.74918	0.707971	1.22132	2.01869	1.59404	0.818176	0.988729		23.035		21.5899		15.2574		17.9825	32.6263	26.0109	15.7923	16.1147	14.2251	14.8209	17.8413		6.51182		4.6318
	9		8		18		28	15	8	15	9	9	8	3		1.69566	2.42171	0.559901	0.578761	1.30668	1.988	1.41108	3.54771	1.18693	1.11045	1.87198	2.35136	0.881185	2.2663		19.5641		13.4078		21.8482		41.2727	26.6343	13.143	25.666	21.8745	13.7925	12.9006	12.5881		4.60027		5.96669
	7		8		9		15	9	8	7	9	14	11	11		2.83239	1.61986	0.509695	2.58566	1.20761	1.73738	1.78674	0.807725	0.11326	1.27135	1.65772	0.900513	2.38477	0.847		18.2874		15.5326		14.2367		26.3243	17.2046	11.2901	14.8774	14.7037	21.2661	18.9334	11.9007		3.82777		5.15044
	15		11		12		21	8	10	12	7	10	7	10		2.32018	1.95047	1.94854	2.2463	0.243125	1.81801	1.14109	0.157336	1.47377	0.957588	1.77051	1.80525	0.960559	2.65147		26.439		24.7714		16.7063		38.0433	12.7296	15.71	21.9328	13.2837	16.2474	13.597	17.9095		5.67343		4.4406
	7		10		8		15	26	2	9	10	10	9	4		0.486986	1.97701	1.22605	1.58929	1.21664	1.83506	1.58785	2.40638	1.38131	1.45417	1.81928	1.24687	1.50866	3.50982		13.2119		21.1166		15.4959		28.1794	40.6846	3.98586	17.6357	15.8711	16.5077	14.0502	13.4178		5.29824		4.7356
	9		5		11		20	15	6	7	7	7	9	11		1.93326	2.03624	2.47028	2.2742	1.65185	1.07977	2.05773	1.99811	1.18457	1.54275	1.03469	0.694692	2.53719	0.88793		16.8384		14.7972		14.9253		30.8569	23.8569	8.68585	13.2701	13.3813	12.7099	15.5934	20.7458		5.34491		3.37902
	7		8		10		21	19	12	10	6	11	8	2		2.2032	1.8202	0.282534	1.43195	1.01639	1.40475	1.82087	1.57352	1.16098	1.279	2.37561	1.64194	2.03412	2.06587		13.1306		17.2058		14.117		39.3781	28.9425	15.9124	15.8534	11.5927	19.7688	15.7722	12.3841		5.33106		4.64958
	9		6		8		36	12	7	8	9	11	5	2		1.05879	1.95532	2.39467	1.27698	1.69375	1.93841	1.80252	2.24929	1.0861	0.758518	2.24841	1.7665	1.95353	1.01476		19.6588		15.1196		12.2252		62.8382	22.0037	9.96007	15.4547	15.9224	23.4486	12.5846	9.42603		4.57811		3.96836
	11		7		12		14	24	6	10	8	7	17	11		1.75519	2.39102	0.878578	0.978093	1.84296	1.59362	2.05486	1.86807	1.21536	1.84524	1.34495	1.20734	0.884927	3.8628		21.2314		15.8441		15.8149		23.3064	25.932	7.69899	17.3384	15.9998	12.8978	25.4668	22.6324		5.181		4.41805
	10		8		7		14	10	7	10	11	9	10	3		2.17376	2.80966	3.21903	1.62394	0.34387	1.58302	1.64061	2.07243	1.40864	1.29216	1.69407	1.00684	1.10837	0.664541		21.2535		21.8271		11.7074		20.2547	19.8918	11.9422	16.2951	15.3968	17.2141	13.3176	12.5928		4.70511		3.66516
	10		9		7		38	17	7	9	8	9	12	8		2.4412	0.784516	0.273578	1.77439	2.24417	0.898431	1.52106	1.55753	1.04752	1.14502	1.22307	1.77636	0.293921	0.745756		20.8394		20.1379		12.517		54.8099	29.2809	8.89478	17.2661	14.8565	13.3409	19.684	12.1271		4.7986		4.46919
	6		7		10		10	27	6	8	8	10	13	4		1.89353	1.7592	0.81034	2.31361	1.94124	1.81556	1.57503	1.63951	1.15462	1.05758	0.308387	1.63938	1.53315	2.75613		14.1718		18.8905		15.8628		16.5517	44.3984	6.52547	14.8167	12.5017	18.3389	18.306	12.5265		4.23375		3.70557
	8		7		13		20	12	6	13	6	7	13	7		2.25209	1.95487	0.510742	0.896635	1.79286	1.32726	0.955136	1.71335	1.0167	0.805613	1.67561	1.04485	1.61881	1.42932		18.5441		16.7661		18.5289		37.2536	21.7294	8.44803	24.4848	12.6112	13.3875	17.8836	15.2894		4.31403		4.17509
	16		6		12		36	19	12	12	13	14	16	4		0.436037	2.35366	2.18936	2.18451	1.08605	1.94183	1.48626	1.71809	1.28083	0.51849	0.982762	2.01686	0.998799	2.12178		28.8438		13.6678		20.471		60.5378	38.0887	16.4226	20.0784	20.6007	22.272	22.8179	8.88424		5.54712		4.38988
	10		6		12		17	26	11	8	6	9	9	5		1.9068	3.00594	0.842502	0.649953	0.393167	1.79464	1.84874	0.48627	1.12686	1.62681	1.35812	2.21691	0.62601	0.34375		19.1689		14.8741		16.7892		27.9036	44.2396	17.45	14.8218	12.6879	14.7587	14.9699	14.538		5.21679		4.03385
	11		6		10		28	15	7	12	10	11	8	4		2.23975	1.61424	2.70819	2.28786	1.82835	1.52618	1.72823	1.73498	1.3297	1.11516	2.45578	0.923922	2.13748	0.990939		22.1371		16.9459		13.7061		51.0351	31.9792	9.48614	21.676	17.1746	21.1521	16.7036	11.4016		4.96903		3.54069
	8		7		11		27	16	10	9	9	10	9	8		1.6456	1.95505	0.844314	1.55066	2.29702	1.60091	1.52063	1.6974	0.909451	0.691466	0.288061	2.60747	0.0287645	3.06781		19.9606		14.3097		15.7273		42.673	29.0964	12.4289	13.3803	14.3052	17.6391	15.2656	17.1272		4.00789		4.89177
	9		13		18		28	12	19	12	11	12	10	5		2.20737	1.78504	2.40806	1.7969	0.187152	1.50259	2.60776	1.60142	1.23662	1.76287	0.950762	1.98012	2.66641	1.82346		18.3066		25.5961		24.4466		43.8658	22.8592	26.5948	20.8756	14.9235	20.6557	15.229	11.024		4.91627		5.07891
	11		7		11		18	33	9	8	8	7	12	6		2.0206	1.53155	1.18455	1.89162	0.231886	1.43736	1.73436	0.872838	1.70584	0.126268	0.920701	1.90069	0.0458769	0.86657		24.787		14.3908		15.3411		25.0097	66.7767	13.4335	14.444	15.4881	13.6721	19.1344	17.6539		4.43782		4.86423
	11		10		16		10	14	7	10	12	8	13	4		1.46651	1.63082	3.45952	0.8708	1.12676	1.47481	1.66441	1.46898	0.906293	1.53632	1.01468	2.0896	2.68486	1.93592		18.2817		20.017		20.7962		20.6096	29.1571	11.1669	19.641	19.568	13.4341	18.3102	12.8037		6.01695		4.99576
	13		7		16		11	16	8	8	7	10	19	9		1.93735	1.84019	0.603453	1.55617	1.48617	1.61816	1.6088	1.74703	1.24039	1.40041	0.944048	0.445996	2.76735	4.68122		25.3062		13.5488		25.8311		19.0115	34.3242	10.8599	14.63	20.6268	16.4736	28.5057	15.2161		5.13708		5.16652
	12		9		9		8	19	6	9	7	12	6	5		2.31141	1.03146	1.0852	1.15768	0.986431	1.47735	1.67987	1.74531	1.32527	0.870276	3.29683	2.4149	0.797879	2.06651		22.6368		18.5944		13.3478		18.4374	31.4305	8.05902	15.0643	16.562	19.0669	16.1343	13.5496		5.3011		4.84017
	10		10		9		18	13	9	5	11	11	13	8		1.89881	1.92664	3.4362	2.29378	0.363704	0.54142	1.00171	0.234436	1.46498	1.17073	0.877331	1.36036	0.610962	0.399242		20.0981		20.3385		15.3426		29.2114	23.1794	12.778	12.6449	15.9243	18.1935	20.3536	20.9374		4.97559		4.91678
	7		8		10		25	12	5	7	12	9	10	8		1.11705	2.20192	1.57524	0.700824	1.22695	1.8513	1.37102	1.82313	1.91519	0.626301	0.0916685	0.618434	1.60138	1.33499		25.1602		18.2471		15.7976		33.3776	20.9208	7.89912	13.8721	17.2689	18.6523	20.4288	17.974		2.78217		4.38425
	11		9		12		15	24	9	9	11	8	17	7		2.55374	2.26534	1.59486	0.826875	1.25582	0.0853054	0.778116	1.51611	0.860648	1.28971	1.51774	2.08429	0.652567	1.03359		20.221		18.1727		22.0797		29.5449	39.9051	10.2707	14.0458	20.2029	11.8728	26.4894	13.1706		5.43988		4.95249
	10		8		9		15	19	8	14	14	8	17	11		1.56488	2.33074	0.900945	0.118782	1.68354	1.68714	1.60928	1.64983	1.21727	0.992071	0.931792	2.18119	1.57872	0.906838		21.5046		18.9805		15.9133		28.8122	29.8588	12.6808	25.9011	23.6219	13.118	24.3494	22.2891		4.65017		4.21485
	13		12		14		25	12	17	13	10	12	17	9		0.969546	1.87072	1.68246	2.77664	1.35813	0.768634	1.474	1.53047	0.91529	1.43918	1.72289	1.2968	1.08185	0.342991		21.8216		22.2786		20.8725		41.5732	22.093	28.5197	21.5624	15.4191	22.3336	24.7415	18.2396		5.95741		5.38633
	12		4		10		28	10	1	10	5	14	3	7		1.65266	2.76517	2.43513	0.913035	1.16997	1.33862	1.9215	1.7777	1.81714	1.09257	2.14133	2.46325	1.15819	0.125674		20.1145		15.4834		15.519		48.279	19.9325	2.04569	19.9659	15.608	24.2468	10.7956	14.8322		5.96583		2.58341
	13		12		15		10	16	7	10	14	9	4	4		2.19649	2.2572	1.07911	2.0688	0.90134	1.34357	0.731943	1.72359	1.07403	0.302891	1.82497	2.00751	1.19566	3.46949		22.8312		21.0495		21.8967		23.2477	26.7281	10.9654	16.8825	20.5968	17.503	8.07702	12.7289		5.69397		5.70086
	11		11		14		20	14	10	14	9	9	11	5		1.46672	0.367696	2.04986	0.535698	0.950872	1.64451	1.47158	1.23756	0.619755	0.280073	2.7052	1.6522	1.04093	2.4955		21.7134		26.6957		19.9972		32.0974	23.5739	15.2895	24.8551	13.7018	14.2497	15.1027	13.1422		5.06599		4.12051
	8		10		13		16	21	12	8	9	10	9	6		1.47036	1.13812	2.64099	1.90055	1.63955	1.56834	2.08914	3.55467	0.234201	1.1849	0.637556	1.66307	1.70758	1.49785		14.5725		20.3521		22.5058		29.2898	33.3446	16.8069	14.0414	16.4189	17.4409	13.9941	13.8456		5.48979		4.9135
	10		9		14		10	13	11	12	8	14	10	7		1.39656	1.86657	0.583074	1.1873	1.48175	1.57761	0.949797	1.14167	1.21765	1.14158	0.589908	1.62554	1.13433	0.641199		17.7705		20.0378		16.8062		16.7397	21.4842	14.9874	18.8279	13.9962	23.4368	14.4941	16.61		5.62732		4.4915
	12		8		10		9	16	5	11	8	8	11	5		2.12949	2.13119	2.51131	0.791872	1.58239	1.56736	0.313285	1.86145	1.2821	1.38967	1.71618	0.763669	1.89688	0.54618		26.4125		19.0442		16.6355		18.3599	28.348	8.9803	22.7352	16.215	13.679	15.2856	11.7756		4.5433		4.20075
	10		8		12		21	10	7	8	10	11	9	4		1.34546	2.12742	0.489468	2.20315	1.3122	1.30518	1.97321	1.91183	1.22522	1.37926	1.4166	1.90276	0.920639	0.701948		17.0029		16.6045		17.3213		30.3972	20.0062	9.03392	13.6975	17.2769	18.2105	14.5955	12.3121		5.88134		4.81797
	10		10		12		12	10	13	9	7	9	6	8		4.17579	1.76621	0.805019	1.93373	1.30661	1.9754	1.28006	0.6738	0.305697	1.43219	0.210574	1.73914	1.25487	1.68249		19.0572		17.5343		15.9453		25.1952	17.0797	15.3405	16.2887	15.0927	18.0168	12.582	15.5755		5.24736		5.70312
	12		9		13		19	19	7	9	10	11	14	9		0.944317	2.39746	2.4258	0.738564	1.48614	1.21039	1.28639	2.08161	0.537066	1.15057	1.32399	1.21907	2.30423	3.5505		24.4499		16.0219		13.3748		32.9521	34.8314	12.2834	15.6904	16.2048	17.9556	21.638	18.2057		4.908		5.6173
	12		7		9		2	26	9	8	6	13	11	6		0.439476	2.21168	2.6579	2.05575	0.0621545	1.74798	1.75845	2.3796	0.706804	1.30416	0.596611	1.43796	2.24962	0.896384		20.8675		18.6121		13.0107		30.1297	39.7601	13.952	16.7717	13.9593	21.9304	19.0137	11.7481		5.75056		3.76098
	7		8		11		9	17	9	10	12	8	9	7		3.64021	2.56129	0.0151634	1.10098	1.35266	1.66142	1.80646	1.97062	1.24621	1.02727	1.99178	1.64204	1.59427	1.53376		12.8818		15.9155		16.8903		15.6137	27.356	15.8641	19.1609	21.0227	15.0693	17.9281	13.0197		5.43401		5.02654
	8		6		8		12	20	9	11	14	7	7	6		0.51486	1.42307	2.01926	0.767182	0.914212	0.901437	1.54762	0.586851	1.29874	1.08507	1.06954	1.44726	0.86349	1.55437		15.3		13.9937		15.5469		18.5378	34.4328	12.9407	20.1174	24.5906	12.3308	11.7658	14.126		5.22876		4.28765
	9		8		10		19	21	6	10	5	14	18	2		0.802043	1.66815	1.95624	0.958732	2.02322	1.65091	1.69423	1.14758	1.80541	1.80936	0.617153	0.706315	2.21484	0.390534		17.8445		14.0754		14.5709		34.1243	36.0421	10.5022	19.3685	12.4832	22.0292	31.898	8.13294		5.04358		5.68368
	9		7		14		29	20	10	8	10	8	16	6		0.368978	2.07071	1.04997	2.91888	1.80047	0.663069	1.47304	1.07053	1.48659	1.47926	1.79692	2.10755	1.85758	0.304659		18.4669		14.2007		18.731		46.2166	31.7112	14.3528	14.6829	17.8375	13.95	22.0313	14.329		4.87358		4.92934
	10		4		16		11	18	5	8	8	9	11	7		2.84863	1.95028	2.42571	1.91185	0.695639	1.13145	1.35584	1.72563	1.41148	1.41286	0.880323	1.82167	1.0606	2.08795		16.5851		12.7264		21.4455		18.8053	31.5503	9.50915	14.9366	18.3532	13.987	19.5762	14.5047		6.02952		3.14307
	13		6		16		19	8	8	8	11	14	13	6		0.911489	0.489747	1.00286	2.6582	1.91891	1.23064	1.17718	2.26143	1.55178	0.611578	1.10774	0.770906	2.03304	0.217352		21.85		13.5843		23.9378		28.8832	15.0955	14.2413	17.5023	16.8481	22.6306	19.9435	12.9603		5.94965		4.41687
	9		6		16		15	11	8	11	5	12	9	6		1.94365	1.85031	0.495316	1.51654	0.602184	1.61176	3.15351	2.11352	1.37913	1.49031	2.11072	1.50524	1.36336	0.870143		20.3633		15.2545		22.3483		21.7223	17.3943	12.4364	21.7152	16.0933	19.0969	16.4162	14.3717		4.41971		3.93327
	10		9		9		10	59	9	6	8	8	19	6		0.786207	2.21666	2.08811	0.629804	1.52023	1.78191	1.72934	2.21108	0.528876	1.3722	1.26585	1.57556	1.0906	2.55968		16.5642		19.283		13.1566		18.378	86.9729	11.8377	14.551	18.1731	16.794	24.1451	13.0934		6.03711		4.66731
	7		4		7		12	36	6	8	17	12	13	5		0.212087	4.371	2.2806	1.20275	1.41956	1.20545	2.01076	0.948777	1.1724	1.83571	1.96044	2.05874	0.384731	0.393686		14.9671		12.6289		12.7728		20.8169	52.592	8.70122	14.7694	22.9111	20.7317	21.428	15.7458		4.67692		3.16734
	8		5		10		17	17	10	8	12	6	13	6		2.32659	2.07126	3.25014	1.50818	0.660545	1.39915	0.926843	1.84298	1.01658	0.106697	1.5785	0.940913	2.21419	1.20331		15.8029		14.1082		13.536		26.2892	27.4745	12.2357	14.8437	21.7519	13.1899	19.39	17.9173		5.06238		3.54404
	13		7		11		11	16	13	8	6	9	10	2		1.11947	2.06053	0.595181	0.768795	0.734948	0.457836	2.22844	1.50595	1.43957	1.75013	1.5634	1.66466	0.12647	2.63918		21.4838		15.6959		16.2917		20.1666	26.0838	15.9702	14.6828	13.9588	14.9437	15.1341	12.7595		6.05108		4.45975
	6		10		11		13	11	10	9	9	15	12	6		2.63555	2.54106	1.72302	0.887111	1.42541	1.76974	1.80317	1.59755	1.44684	0.546822	2.11903	0.74744	2.34724	1.54619		16.6366		25.747		16.0971		22.7521	18.2234	14.125	17.2841	15.6132	24.9269	18.1151	15.6847		3.6065		3.88394
	12		8		12		21	17	7	8	7	11	20	3		2.2563	1.53268	1.3525	1.6629	1.39276	1.37378	1.26912	2.0257	1.10197	0.582516	0.320143	2.18033	0.851029	2.36264		20.934		16.5622		16.4625		35.5372	30.6198	9.51959	15.8601	21.2755	16.2738	28.4905	25.6831		5.73231		4.83028
	7		6		12		11	2	7	7	8	6	9	2		1.79128	1.75855	0.591729	2.63502	0.1958	0.407882	1.70017	1.65557	1.4101	0.958889	0.851962	1.93203	1.26434	1.91049		15.42		17.0636		14.9242		25.61	4.89026	10.0817	14.9207	12.6464	11.8361	15.1042	10.5815		4.53956		3.51627
	9		11		9		23	16	12	9	7	14	16	6		1.64617	2.18784	1.9209	1.11014	1.83854	1.14995	1.66218	0.577338	1.11939	1.28689	1.72528	1.75122	1.53402	1.22374		16.6515		21.896		15.9235		32.6539	27.3009	19.175	16.9337	12.9949	21.7777	28.3906	13.9853		5.40491		5.02374
	12		7		9		16	19	6	10	11	11	9	13		2.2438	1.63262	2.0049	2.09821	1.62316	1.47334	1.83738	1.86317	0.755825	1.34228	1.98483	1.70772	1.04738	1.19998		22.3453		14.5106		13.8683		28.4508	32.0659	11.6374	18.0778	18.3134	16.4898	16.0071	29.8673		5.37024		4.82406
	8		11		10		11	14	7	8	6	8	9	3		0.954045	1.70778	0.351058	1.80347	1.94926	1.38735	1.67574	1.17684	1.7832	1.41861	0.799133	2.07493	2.34568	3.55403		14.3309		22.1917		15.4059		20.7493	18.9951	8.57997	16.4528	12.6772	14.7759	14.039	13.589		5.58236		4.95681
	11		7		12		28	14	15	8	5	9	9	8		2.12452	1.94992	1.80838	1.78926	1.561	1.42443	1.35525	1.88038	0.436397	1.27259	2.12735	1.70237	0.829438	1.16597		21.7717		16.0992		16.6549		47.2959	22.8462	21.2212	14.8254	13.9644	13.1905	14.5115	16.3008		5.05243		4.34803
	10		7		13		20	13	15	6	10	9	6	4		1.32874	1.91112	1.11027	2.46202	1.86669	1.48775	3.33817	0.159335	0.825327	1.49151	0.958746	1.92514	2.2587	1.29174		18.3953		16.107		19.2741		30.6574	19.5638	21.8769	14.8528	16.8762	14.1121	9.96024	17.6616		5.43616		4.34593
	10		0		9		21	9	8	7	7	12	22	7		2.32765	1.32173	8.39929	1.67057	1.06677	1.48564	3.39861	1.16102	0.353581	0.933348	1.67994	2.05124	0.311788	3.37658		18.011		17.348		15.897		33.4634	15.7668	12.4553	13.54	14.4503	21.2716	29.7434	15.0266		5.55216		0
	8		11		16		22	9	13	9	10	9	16	6		1.77886	2.632	2.38293	0.31694	1.2959	1.52864	0.752432	2.08398	1.52455	0.827136	2.04223	1.0764	1.53374	1.00857		16.4457		19.0095		23.3699		33.5121	18.2509	20.1474	17.0736	17.197	18.1687	20.7297	13.5279		4.8645		5.78658
	8		7		12		27	14	6	8	3	12	13	10		1.56455	1.99181	1.39388	3.04296	1.69445	2.20074	3.06218	0.683654	1.42947	0.991196	1.21133	1.52662	0.801066	0.936959		15.848		13.6509		14.3686		41.6778	21.4144	11.7235	17.3951	10.7138	24.0534	19.5681	15.8398		5.04797		5.12786
	8		12		9		11	15	10	8	10	11	12	9		0.945312	1.26128	2.49791	1.85774	1.37156	1.74324	2.12418	1.81251	1.51623	0.965803	1.18126	3.11625	1.40418	0.297677		16.0519		24.2909		14.8486		22.9497	25.0371	14.9393	16.3082	17.0017	20.8491	22.764	16.6984		4.98382		4.94013
	10		12		9		6	9	6	8	12	8	12	8		1.78752	2.0756	0.664281	1.10031	1.31937	1.46509	1.73352	2.39671	1.67675	0.951346	1.89436	0.983338	0.925227	2.25017		17.8357		22.549		15.2719		32.6946	23.0262	11.2662	16.215	19.1262	17.3313	16.3443	18.5912		5.60673		5.32173
	7		10		10		23	8	9	17	6	8	12	4		1.06747	2.0062	2.0729	0.871474	0.875742	1.07004	2.01327	2.13488	2.23689	1.32098	0.326942	1.69963	2.10618	0.993712		14.4372		21.0827		13.1695		34.6469	13.61	13.2679	25.684	15.0218	15.4258	19.4191	9.77811		4.8486		4.74322
	7		9		15		8	16	7	12	12	7	16	5		2.91743	2.31847	1.67994	1.67715	2.01392	0.913069	1.93781	1.90497	1.62076	1.33482	2.04826	1.699	1.86924	0.865198		16.6037		18.6893		22.7603		18.2129	20.7618	10.3284	25.0506	21.6066	14.8022	23.6638	11.7234		4.21594		4.81559
	12		6		10		8	9	7	11	11	6	16	4		1.39061	2.38067	0.530466	1.8632	1.73729	1.06263	3.08017	0.961291	1.0898	1.41971	2.60449	1.71674	0.378866	2.4128		20.1205		16.2699		15.0484		22.3899	20.0829	12.3477	23.1415	20.3313	14.2338	22.9401	14.1985		5.96406		3.68779
	11		7		9		30	22	10	11	8	12	10	7		2.04937	1.99758	1.31012	2.41049	1.27983	1.16463	0.826145	2.09129	1.3225	1.61723	2.36488	0.426846	1.05682	2.62503		19.0693		16.6193		12.8075		44.9842	32.3912	13.1765	22.1374	16.1207	19.6415	14.2064	16.544		5.76842		4.21196
	10		8		9		37	6	9	8	9	10	8	7		1.92913	1.86919	2.20638	1.69087	1.76123	0.690756	2.22937	1.40824	1.67331	1.91802	2.48256	0.927036	1.33483	3.30764		19.1623		16.064		13.6779		57.5895	11.8809	12.5738	16.0975	17.369	16.8795	15.6129	13.9083		5.21859		4.98007
	9		9		18		15	25	8	12	14	12	12	3		0.731372	1.75922	1.68858	3.01377	0.789428	1.36056	1.70245	2.74009	1.14504	1.7766	0.970683	1.53475	1.44905	0.514333		18.9787		22.0438		26.0309		25.8129	42.6563	10.5712	22.7802	27.1278	20.0471	18.9196	14.6821		4.74216		4.08278
	9		7		14		11	14	4	9	8	8	8	6		2.28492	0.970039	1.28506	1.25233	0.791	1.38188	1.69873	2.5208	1.55552	1.43845	0.723333	1.17666	1.15653	2.63494		17.3563		16.9384		22.5567		21.8259	27.1788	7.82869	18.2571	13.5885	12.9551	15.092	13.8097		5.18544		4.13263
	8		9				14	13	2	11	11	7	13	8		2.40642	1.67901	1.45952	0.958511	1.85681	1.94769	1.72126	1.38803	1.30701	1.92129	1.34041	1.97343	0.182	1.9342		16.3154		21.9151				22.6988	17.5827	4.02982	17.9823	17.5777	12.1374	15.6083	18.3566		4.90335		4.10676
	8		9				9	15	7	7	7	9	6	8		1.35888	1.52816	0.502747	1.9695	1.79157	1.4726	1.37707	2.20262	0.692957	1.05881	0.400677	2.15815	2.58288	0.551305		16.4352		15.1048				17.9084	27.9002	10.2406	13.3859	13.4109	17.2682	13.662	14.7393		4.8676		5.95839
	5		8				27	11	7	12	7	12	8	6		1.85359	1.48427	2.39922	0.11773	0.751982	1.54135	1.30336	2.4652	2.13115	1.34327	2.33764	1.88133	2.23244	0.740522		12.7263		15.8893				47.7379	15.9348	10.055	20.0042	12.3681	21.1329	11.3218	14.1085		3.92887		5.03484
	13		8				19	9	6	12	5	15	5	6		0.221723	2.1686	2.45984	1.0749	0.993192	1.52588	1.387	2.03364	0.759856	0.907691	0.5606	1.36699	1.2435	0.494915		23.0081		14.9161				29.8828	17.3234	8.74207	21.4439	14.1303	25.1791	15.7816	14.7215		5.65018		5.36332
	7		8				32	11	7	7	8	8	4	6		2.01488	1.95899	0.97417	1.27627	1.4554	1.54182	0.680416	1.50723	1.33109	1.42836	0.97598	0.692417	2.24119	1.39485		13.9357		18.4429				50.4137	19.0643	8.89879	19.0195	16.6959	14.1521	17.6012	13.9003		5.02307		4.33772
	9		9				20	30	1	7	9	7	9	10		2.4827	1.83926	1.98262	0.764637	1.59937	1.43016	1.85312	2.22788	1.66922	1.5677	1.23679	2.02917	0.788494	0.891799		17.9819		17.6637				29.4822	51.5981	2.12126	14.9683	15.6396	14.2139	17.2894	21.3269		5.00504		5.09519
	15		8				25	21	10	8	15	8	16	6		1.6761	0.125829	1.89136	2.54485	1.66948	1.33245	1.71904	2.29886	1.25204	1.13586	0.763836	1.63168	0.315416	1.17236		22.5337		18.4702				46.5021	32.7569	17.9878	14.6961	24.477	13.4373	21.2965	17.2563		6.6567		4.33131
	13		7				20	18	10	8	13	10	17	12		1.1191	1.38085	0.896737	0.847923	1.4541	1.40205	1.7034	2.16595	1.14983	1.45382	1.71847	0.792871	0.684788	1.101		26.2345		16.7348				37.2764	31.5003	12.4946	14.2422	17.5228	15.6266	21.4868	15.7873		4.95531		4.18291
	9		7				19	10	10	7	12	11	7	6		2.4201	1.70425	2.46439	3.38701	1.88679	1.55601	1.87777	0.345341	1.53822	1.39369	1.70063	0.986357	2.3856	0.322141		16.2481		14.7786				29.4408	18.9154	11.031	15.916	18.6039	18.6703	19.91	14.2959		5.53912		4.73658
	11		7				18	22	6	9	10	10	7	8		1.30096	2.19117	0.137818	1.39437	0.726131	1.14944	1.98779	2.1208	1.49282	1.1088	2.03991	1.45354	1.47473	2.13181		19.0977		15.7162				30.2545	33.2638	9.6889	17.321	20.6731	17.7589	17.2352	15.5896		5.75984		4.454
	8		9				15	18	6	13	15	7	15	4		2.51834	0.995578	0.912552	1.4956	2.03565	0.682609	1.45415	2.45763	1.13859	1.55393	2.15957	2.70728	0.874359	1.57981		16.1763		15.6774				20.8565	30.064	12.7866	24.7938	24.5762	15.6982	20.2596	13.2919		4.9455		5.74074
	8		11				18	16	6	8	5	11	11	5		2.48399	1.70493	2.15944	1.69533	1.07837	1.15379	0.790316	1.73719	1.42595	1.28055	1.65014	1.09488	1.3022	0.972965		16.35		18.6153				34.5345	25.1153	10.4556	15.9675	13.4012	16.6587	15.8439	14.1415		4.89297		5.90913
	7		5				17	12	9	7	5	11	12	7		1.20329	1.70648	2.15949	1.56807	1.24047	1.66428	1.88794	2.66621	1.45951	0.962599	1.9023	2.80228	1.64197	3.31045		12.9401		14.1085				26.7924	17.3553	12.1243	15.6607	13.8595	17.0698	17.0466	19.6288		5.40953		3.54395
	8		8				11	9	4	7	7	13	13	9		2.44721	1.45259	2.20297	1.39282	1.2875	2.04156	0.569221	1.74619	0.156559	1.43335	1.0017	1.30421	0.5313	3.47907		15.0622		14.3938				18.8658	15.5068	7.74602	16.1608	14.8022	23.5732	17.0218	19.8217		5.3113		5.55795
	6		11				20	10	8	9	6	10	8	8		2.24805	1.17458	1.13658	1.67755	1.46562	1.76636	1.682	1.12872	1.85919	1.40087	1.67876	0.945515	1.69442	2.68635		13.0094		24.1632				35.9621	19.0379	14.5547	14.3388	16.1607	18.6869	12.8938	13.7461		4.61203		4.55237
	10		8				23	10	5	7	9	7	12	5		1.6522	0.942027	1.88121	1.7546	1.3992	1.6749	1.91237	1.83476	1.60313	1.44666	1.72231	1.96273	1.15756	0.208068		18.754		17.6669				39.9908	17.0099	7.39176	14.24	13.398	12.7455	16.694	15.2743		5.3322		4.52823
	12		7				28	11	10	6	10	9	15	3		1.83984	1.8875	0.668091	0.219398	1.1314	1.72171	1.61436	2.97427	0.95775	1.2127	1.56439	2.92389	1.38879	0.895636		24.2807		16.3351				53.6987	18.538	15.1505	18.964	18.9281	15.5778	21.7652	10.7905		4.9422		4.28525
	10		9				14	14	4	10	4	8	18	5		1.40711	0.590286	3.80106	1.02847	1.40338	0.780953	0.671756	1.49295	0.0764645	1.28871	1.61173	1.40047	1.167	0.871683		18.869		18.3243				24.4614	22.3448	8.00216	15.3445	13.4164	16.8263	24.9444	12.176		5.29969		4.91152
	9		9				10	12	8	9	3	13	9	4		2.03193	1.57886	0.732495	1.14341	1.84028	1.70418	1.84424	1.93106	1.60135	0.891685	0.169989	0.46561	1.09617	1.06491		14.9039		16.7262				21.8504	23.5337	10.1993	16.6479	12.1348	21.9825	17.3177	14.3393		6.0387		5.3808
	8		8				24	23	6	13	7	9	7	5		0.863619	1.67015	0.716171	0.314209	1.45443	1.4449	0.282371	1.77159	0.822085	1.70784	1.81029	2.30282	1.11949	0.899089		15.3421		17.2497				40.0195	36.2338	7.58305	24.0284	13.6519	16.5674	17.0761	14.1512		5.21443		4.63777
	8		9				17	11	14	7	8	13	10	12		2.71066	1.7552	0.56185	3.70817	0.870586	1.82434	1.94967	0.970908	1.19493	2.25321	2.25992	0.561946	0.233849	3.3215		14.9126		15.4034				26.7186	16.8601	22.5522	17.9213	19.0887	21.8773	19.0932	25.2573		5.3646		5.84287
	13		13				10	8		13	7	12	11	5		1.69957	2.37103	3.93947	0.893416	1.30172	1.15264	1.92282	1.58484	1.11036	1.4097	0.390178	1.2095	0.610908	0.751772		22.0284		27.3511				23.2321	14.9171		23.3405	16.8782	21.3507	19.8218	13.6799		5.90148		4.753
	12		11				25			8	9	9	12	9		1.85188	0.611639	0.510403	4.17809	1.51661	1.85762	1.80825	1.53569	1.19062	1.42126	1.13509	0.898135	0.70491	0.814271		24.3682		24.3995				41.4546			17.5184	15.7813	16.2849	15.2436	21.7153		4.92445		4.5083
	19		9				12			7	12	6	12	8		1.29417	1.90381	2.41399	0.679197	0.794936	1.23514	1.26084	1.92973	0.755432	1.08474	1.77794	1.9967	0.700878	4.06859		31.1676		20.2833				20.6909			14.7673	17.4314	12.7619	25.2083	15.8166		6.09608		4.43714
	11		8				16			6	11	6	10	8		1.7312	1.98576	0.341717	2.2629	0.323214	0.246335	1.87798	1.82078	1.25176	0.901709	1.87591	0.787275	1.06731	1.51231		20.6985		16.9168				30.4155			14.0993	16.7359	12.1158	16.0897	23.1129		5.31439		4.72903
	13		5				22			6	8	11	2	8		2.24461	1.41664	0.54853	2.01734	1.29898	1.43771	1.61778	0.932363	1.12301	1.22421	2.60001	1.65633	1.5404	0.41482		20.4858		14.7172				36.5195			13.219	15.2583	18.4774	6.37978	17.842		6.34587		3.39738
	9		10				12			10	7	10	11	4		1.9032	2.36986	2.00439	2.19901	1.46096	1.70028	0.82382	1.526	1.11325	1.44282	0.968718	1.77913	0.865864	2.54927		15.581		17.8725				22.0369			19.8777	14.3191	18.0765	15.0705	16.0119		5.77626		5.5952
	10		6				12			12	8	12	8	8		2.12189	0.312361	0.316457	2.11578	1.44113	1.48165	1.86975	2.037	1.07248	1.49934	0.670539	0.322063	0.596603	0.290565		17.1197		11.7924				20.6723			19.9361	11.007	18.5527	13.023	19.7438		5.84123		5.08801
	13		12				9			11	10	7	11	5		2.04316	2.22601	1.50816	1.36717	1.66815	1.75661	1.91318	2.05804	1.01615	1.16099	2.53387	1.43775	0.43768	0.818556		23.8759		21.4745				14.6904			19.478	16.0644	13.7746	16.8378	12.3063		5.44482		5.58803
	9		9				12			7	10	8	12	7		1.89114	0.667981	2.51576	1.286	1.46494	1.74346	1.60024	1.83567	1.32651	1.1994	0.917333	1.92148	1.51604	3.34969		16.6681		16.7211				18.5358			15.8006	22.8068	15.7959	15.6757	14.9078		5.39954		5.38241
	11		8				20			7	10	10	18	6		2.12445	1.91931	1.62537	1.72278	1.52362	1.34952	0.34349	1.56265	1.46612	0.9803	1.69405	2.16722	0.54114	3.42666		21.4486		14.2901				27.9498			13.8438	14.6176	21.0858	23.49	16.191		5.12854		5.59828
	12		8				21			9	8	13	10	7		2.05421	2.10329	2.10794	1.42134	0.68101	1.55233	0.48697	1.86044	1.63673	1.30094	0.913052	1.04801	1.34788	2.12616		22.0186		21.4252				36.1409			17.3921	13.7029	22.6036	16.7304	17.1063		5.44995		3.73392
	9		7				9			15	9	11	7	5		1.87873	2.30326	1.25589	1.85069	0.828688	1.11088	2.15665	0.933847	0.0713566	1.42425	3.32313	0.365605	1.41413	0.850287		14.1973		18.5359				18.6403			26.9319	13.0962	17.1464	14.615	12.8544		6.33923		3.77645
	10		11				39			9	15	13	12	7		0.341146	2.17153	1.61332	1.20699	1.14865	1.51521	3.05295	1.77085	1.13218	1.31862	1.8218	2.3928	0.892431	1.29719		16.5108		21.961				52.5616			14.9107	28.7306	20.3972	17.0162	17.3139		6.05666		5.00887
	9		6				11			10	11	8	10	5		2.1848	2.05359	2.50965	2.17182	0.606473	1.70117	2.04886	1.88607	1.56376	1.33725	0.760389	1.16464	1.43527	1.5843		17.7133		13.0539				25.0791			18.2812	16.2589	14.4865	19.0686	13.534		5.08091		4.59633
	11		10				10			11	9	9	9	12		1.26126	2.27664	0.586923	1.50713	1.27406	2.04214	1.84627	1.78362	0.723698	0.98	1.26655	1.88049	1.23912	0.885243		17.989		22.191				15.9675			20.4247	16.6619	14.6944	18.8589	20.9447		6.11484		4.50633
	12		8				35			7	11	11	9	6		1.66629	0.711007	0.73512	1.87958	1.74027	1.43015	1.6155	0.100883	1.19827	1.66486	0.783848	0.244823	1.36307	1.74954		23.646		15.752				54.7456			14.2367	17.7222	17.7132	14.413	12.0564		5.07485		5.07873
	12		8				16			6	10	8	9	6		1.34121	2.02248	1.76963	1.51152	1.51043	1.87933	2.15382	1.50957	1.70245	1.21749	1.67151	1.64053	1.83078	1.39583		18.6937		13.6399				24.9699			13.7437	14.8294	15.4079	16.858	15.733		6.41927		5.86516
	6		5				15			10	10	10	9	8		0.613112	2.11045	2.58957	0.890484	0.941144	1.50981	1.23122	1.88649	0.826003	1.57859	2.40926	1.99473	0.266143	0.340261		14.6968		14.2954				25.5677			18.3061	17.2491	16.5209	18.1413	13.6527		4.08253		3.49764
	11		5				13			9	9	8	15	8		1.65666	2.48659	0.559962	2.92557	1.70366	2.00808	2.11881	0.748102	1.91371	2.00197	1.71217	1.90046	1.96967	3.1686		20.1742		15.6304				19.1108			16.2595	14.8798	13.3931	22.2437	15.8695		5.45251		3.19889
	8		5				19			11	4	11	3	6		2.28098	2.05483	1.6173	1.18579	1.15145	1.29974	1.03448	2.03595	0.559343	1.6676	0.363798	0.990825	0.116374	4.0465		14.5526		13.1772				32.1312			17.9355	10.2962	22.1397	20.1407	12.1547		5.4973		3.79444
	9		7				55			10	8	12	4	9		1.62875	1.8302	0.816601	1.05966	1.19827	1.44892	1.93513	1.47447	0.19376	1.44539	0.863577	1.60235	1.47803	1.30672		13.9701		13.654				83.9312			17.4961	14.6918	19.815	15.689	15.4737		6.44232		5.12672
	3		10				21			9	8	8	13	5		1.6597	2.19131	1.31982	2.21725	0.246824	1.67881	1.42582	1.49917	1.22256	1.18962	0.519688	1.40127	1.69168	0.81131		6.47951		21.9703				30.9338			14.9231	12.396	14.6459	20.2617	14.5032		4.62998		4.55161
	15		5				16			7	11	8	14	6		2.20605	1.71594	0.229662	1.77263	1.44796	1.26857	1.83325	1.52607	1.34123	1.25759	2.4401	1.28698	0.307663	0.315508		29.5134		14.0452				25.5675			14.1731	20.4029	19.7301	22.4407	16.7508		5.08244		3.55995
	9		7				28			13	7	13	10	8		2.04003	1.8518	1.6241	1.46535	0.427631	1.2975	1.90056	1.32124	1.1384	0.774433	1.80214	2.01913	0.943479	2.3898		17.3123		14.0933				49.5027			22.9602	11.9342	23.8093	19.3089	19.5952		5.19861		4.9669
	10		9				21			9	5	7	13	5		1.72843	2.04021	1.75199	2.52206	1.8599	1.88985	1.78588	1.55557	0.952782	1.25408	2.62289	1.20874	1.30227	2.22606		18.884		20.5615				31.3444			19.6683	12.2516	13.4958	21.2072	13.9843		5.29548		4.3771
	9		9				18			12	9	10	6	8		2.17686	1.61114	2.22814	0.199703	1.1415	0.228834	3.58788	0.944203	1.30863	1.26548	0.432999	1.90205	0.683087	1.82659		17.4081		19.3571				27.3423			22.443	12.5709	15.8653	10.0575	17.4594		5.17001		4.64947
	8		9				11			8	11	5	13	2		1.55376	2.23549	1.6241	0.759985	1.09668	1.58737	1.64178	1.62527	1.18639	1.03956	1.69149	2.0497	1.95846	2.88574		15.8842		18.2161				17.4558			13.6868	16.8972	13.2187	14.5469	11.3672		5.03646		4.9407
	8		11				29			8	14	7	12	6		2.01673	1.89211	2.21679	2.51475	0.876801	1.2018	1.75716	0.900326	1.38925	1.45124	1.95617	1.86817	1.48441	0.286695		18.9098		21.8785				44.3159			13.5107	23.9814	13.2933	19.2833	14.5422		4.2306		5.02776
	9		10				18			10	10	8	5	6		1.74835	1.73815	0.734949	1.94978	1.60698	2.13139	1.96929	1.52267	1.1487	0.870698	0.691657	1.57487	0.167372	1.70246		16.7396		25.5502				28.8666			17.37	16.6185	15.9238	15.2478	14.0672		5.37646		3.91387
	9		6				49			7	14	8	8	6		1.93769	2.05284	3.18255	0.577018	0.807632	1.86878	3.2776	1.73249	1.32912	1.43996	0.649387	1.98794	2.11591	0.914277		16.3511		15.8119				67.9647			14.1802	24.5461	13.0651	13.4254	14.3107		5.50422		3.7946
	13		5				9			5	11	11	9	8		1.97106	1.84127	0.658362	3.68898	1.12609	2.42565	3.56526	2.17909	1.84205	0.510519	1.78056	1.92376	0.185144	1.84296		24.1428		15.1668				24.096			13.8257	16.125	22.1776	14.9051	18.6822		5.38463		3.29668
	8		6				28			5	11	12	6	8		1.72923	1.65631	1.21056	0.227951	1.25987	1.62995	1.6856	1.92739	0.819828	1.45726	1.20194	1.79512	0.895859	0.121671		13.8745		15.5373				50.6856			13.323	19.9611	21.6055	10.6676	16.4973		5.76598		3.86167
	9		0				38			14	12	13		7		2.27184	1.27429	1.90658	0.855487	1.40932	1.9756	1.95853	2.11315	2.00596	1.7094	0.350836	1.7885	1.33931	2.63745		17.0449		20.2272				64.1859			24.3141	17.8877	23.9033		17.7228		5.28017		0
	10		8				22			10	15	12		3		2.30765	1.63357	1.58844	1.15438	1.21461	0.922435	1.64341	0.987756	0.552578	1.26648	0.652462	1.52896	1.19475	1.0864		18.2777		17.6954				39.7781			17.8426	23.969	23.9349		11.6614		5.47113		4.52096
	12		10				25			11	6	16		3		3.76495	0.612178	2.63543	2.94266	1.13384	1.73769	1.83566	1.20738	1.13161	0.831576	2.90787	2.01705	0.480749	0.857693		20.4703		23.7017				37.9153			20.8858	13.6575	26.351		11.2694		5.86215		4.21911
	8		8				22			10	15	8		4		2.38103	1.89509	1.84093	0.985767	1.2796	1.02074	1.58256	0.654241	0.827961	1.51851	1.05834	1.23072	0.981734	0.815254		14.5769		16.7953				45.2611			17.6439	24.31	13.8484		12.1943		5.48814		4.76323
	9		7				29			9	10	8		5		2.83233	2.33847	1.77823	2.85608	1.03798	1.73079	1.92559	1.36952	0.97007	1.44292	3.48786	2.16126	0.724996	0.692567		18.7002		16.6131				47.2125			15.8712	14.2918	13.7687		12.7078		4.81279		4.21355
	7		8				20			9	11	9		6		2.87486	2.54855	0.826537	1.84531	1.11956	0.634557	1.97799	0.204528	0.728988	1.43474	0.939579	0.761326	1.15282	1.14521		15.2199		16.5016				31.2013			16.1539	19.9553	15.2887		14.1418		4.59926		4.84802
	11		10				40			9	15	7		6		2.24224	2.64759	1.52273	2.49225	1.76638	1.3241	1.53086	1.94621	0.808103	0.411007	0.402293	2.19085	0.542657	3.36994		21.632		21.4399				70.4521			17.1543	24.471	13.9391		16.2398		5.08507		4.6642
	11		8				18			7	9	9		7		3.88883	1.52774	2.01366	0.25095	2.06069	1.54287	2.11913	0.28178	1.00784	0.805176	1.21446	1.22844	1.34655	0.224475		19.2552		14.052				30.9767			14.8016	15.1485	19.0107		24.0307		5.71273		5.69314
	7		11				26			10	10	6		2		3.72262	1.56579	0.799407	1.17357	1.71303	1.37524	1.85464	1.822	1.12419	0.97953	0.65267	2.40998	1.06846	1.23546		13.6327		22.7976				38.6654			18.1437	17.7676	14.06		8.66573		5.13469		4.82507
	7		6				13			7	9	7		6		2.50789	1.89977	1.76701	1.32251	0.829324	1.51056	1.51922	0.0730269	1.41524	1.03833	1.70502	1.97113	1.26998	1.67347		13.1114		13.1393				24.0784			13.2236	13.8858	13.9206		12.0182		5.33885		4.56646
	12		7				21			12	9	12		9		1.39398	1.888	2.5452	2.19029	1.7905	1.20673	1.48897	3.04372	0.678588	1.0565	1.55561	1.8605	1.55594	0.780397		20.5808		13.8093				34.9213			22.2708	13.443	17.7067		16.7065		5.83069		5.06906
	10		10				13			17	8	12		7		2.09152	1.32348	0.494445	2.11466	2.03309	1.52172	2.17316	1.58496	1.46408	1.39647	2.02778	1.42021	2.20795	0.424851		17.393		21.7178				21.8949			25.4574	13.6724	17.8305		15.0266		5.74945		4.60451
	10		7							9	15	14		7		3.51831	1.52605	0.317992	2.22629	1.43811	1.7016	1.01906	1.84915	2.03378	0.976833	2.20994	1.47976	1.05434	3.58383		17.6919		14.2198							15.9072	26.3393	22.214		14.6238		5.65229		4.92271
	11		9							10	8	12		9		2.64678	1.94534	1.84406	4.23122	1.733	1.72249	1.76313	1.51093	1.95854	0.752872	0.898214	2.01381	2.08468	1.47259		22.3243		20.6936							19.4852	14.6819	19.5624		22.7154		4.92737		4.34917
	11		8							10	5	7		4		2.45928	2.533	1.08395	0.591637	0.984452	1.21888	1.62069	1.90292	1.30029	1.75692	2.14508	1.10306	2.13899	2.85349		20.588		17.6903							17.8938	12.7948	13.1757		11.9218		5.34291		4.52226
	10		8							9	6	6		9		1.21722	2.477	2.01982	1.45468	1.25754	1.41066	1.70183	1.80738	2.0994	0.363711	1.15511	2.27692	0.715002	0.574118		18.7197		16.6333							16.3708	17.6381	11.9378		14.312		5.34198		4.80963
	12		9							8	12	10		4		2.61118	2.44385	1.44062	2.23918	2.04377	1.29319	0.877327	0.710998	0.686162	1.26222	1.25442	1.01213	1.63404	0.927041		23.7396		19.4334							15.4628	26.2147	17.5627		9.13908		5.05485		4.6312
	9		8							11	12	11		4		2.05688	2.47246	1.75228	2.11991	1.03204	1.50719	1.84942	1.11568	1.52283	1.58356	1.67728	1.93721	0.706629	0.561296		16.8536		19.4117							19.4923	17.4257	17.4655		9.56458		5.34009		4.12123
	16		8							9	13	9		4		2.20116	2.07034	1.12797	2.79428	1.42743	1.32623	1.5885	1.74952	1.31468	0.981201	0.48096	0.214477	2.33261	3.70826		24.1461		15.9116							16.2952	21.6122	15.6543		12.3946		6.62633		5.02778
	8		8							15	9	8		6		0.767306	2.49824	0.948963	0.231165	0.728209	1.61417	0.650709	1.90634	1.77342	1.57165	1.77263	2.16076	0.878685	0.854137		17.852		18.6547							23.755	17.292	15.521		15.7503		4.4813		4.28845
	9		9							7	9	11		6		2.16573	1.97299	1.89701	1.10124	1.25882	1.78215	1.43328	3.62362	1.29244	1.95945	1.7469	1.39753	2.02876	0.59757		15.5315		17.223							13.1432	19.1354	18.9062		16.8776		5.79467		5.22557
	9		7							7	10	5		9		0.735483	1.89573	0.96338	3.02717	1.70861	1.68618	1.41771	1.02961	0.521985	1.21463	1.3576	1.85458	0.706517	0.605194		17.0203		12.9355							12.8425	15.2232	11.4417		19.5054		5.28779		5.41147
	7		4							7	10	8		6		1.35396	2.09639	1.36793	0.0862012	0.552659	1.61923	1.38691	1.79667	0.256866	1.54521	1.35298	1.09803	0.159748	2.43695		13.387		13.2163							13.2807	22.4934	13.0201		12.7044		5.22894		3.02657
	14		6							6	11	12		9		2.44361	1.7035	1.57613	4.21691	1.64846	1.68557	1.20046	0.801304	1.7952	1.30332	1.691	1.47062	1.83035	0.557358		22.5464		14.5382							12.8097	21.6868	18.2609		21.2079		6.20942		4.12705
	13		12							12	12	8		7		2.05544	1.62282	1.14938	2.45679	1.09726	1.53595	2.3618	1.68793	1.68636	1.6185	1.35545	1.8395	0.619303	2.01487		22.3837		22.6882							19.615	24.3408	14.4293		16.2002		5.80779		5.28908
	8		8							11	8	12		3		1.7415	2.44805	0.145092	1.21191	1.76107	0.603055	1.88621	2.11629	1.46286	1.1528	0.640374	2.56897	1.81617	2.47069		14.138		18.8703							19.0837	14.4299	20.7052		11.3265		5.65852		4.23947
	7		10							8	9	7		3		1.69086	0.963027	0.93781	3.22206	1.07872	1.62508	0.914048	1.86288	1.78113	1.7742	1.4965	1.13044	0.457396	2.26934		14.0729		18.0878							16.8077	15.5943	14.5786		10.248		4.97408		5.52859
	15		6							12	9	11		8		2.01822	1.70276	2.39821	3.2568	1.24006	0.100622	0.818082	0.668416	2.07222	0.466933	1.28408	1.62744	0.98481	0.605676		26.9757		15.7825							24.1491	17.0994	18.7877		12.7939		5.56056		3.80167
	11		7							8	9	10		7		1.68082	1.92405	1.96686	2.20859	1.99164	1.55809	1.8604	0.979587	1.28623	1.20589	2.24155	1.4851	1.03461	1.68621		18.6766		18.4793							16.2531	16.0791	16.4575		12.9651		5.88973		3.78801
	9		9							8	5	7		8		2.36145	2.03712	1.20876	2.48478	1.08816	1.11051	2.02482	1.65073	0.762082	1.05554	2.28562	0.864109	1.10326	0.554298		14.8671		16.1807							14.3054	10.2569	17.6054		17.5983		6.05362		5.56217
	10		6							10	5	7		6		1.70876	0.284927	1.4775	2.7584	0.723001	1.45967	0.897193	2.17124	1.19229	0.945028	1.38396	1.651	1.84436	2.89237		16.4771		14.6915							15.7316	10.8747	14.1177		12.7628		6.06905		4.08399
	9		6							15	7	10		7		1.18955	1.54487	2.62104	1.345	1.32259	1.6685	1.04336	0.185146	1.31831	1.44507	1.67314	1.89916	0.870664	1.05024		15.2218		14.4019							26.8452	14.7521	17.0233		18.6271		5.91257		4.1661
	11		11							11	13	12		5		2.20283	1.68653	0.308649	2.24933	1.2097	1.68434	1.74366	1.93877	1.13491	1.3896	1.9048	0.464608	1.39549	0.946648		21.2609		20.5616							20.3234	21.5238	24.8986		12.1473		5.17381		5.34978
	11		11							10	5	12		8		1.95502	1.5723	0.920118	1.77842	1.85328	2.16021	1.79081	1.68097	0.984005	0.360047	0.499036	1.87252	1.23121	1.62027		17.7746		22.3253							18.7381	13.1085	22.7478		14.1883		6.18861		4.92714
	12		10							7	14	10		7		1.30861	1.68762	0.892215	1.53515	0.834152	1.38859	1.01226	1.85346	1.74092	1.58996	2.35596	1.76117	1.51421	0.19887		20.2512		23.8825							14.1707	18.9321	18.6324		17.1925		5.92559		4.18717
	10		8							12	15	9		5		3.32397	1.42116	1.90674	3.52886	1.19892	1.81697	3.6432	1.48113	0.339942	1.28123	0.968242	1.33952	0.596627	2.50207		19.3701		17.7839							23.6673	22.6702	15.2308		12.8796		5.1626		4.49845
	10		9							11	12	9		10		1.26665	2.20382	0.618199	0.946182	1.82401	1.2266	2.17724	0.749454	0.189373	1.6327	2.22892	1.74896	0.138904	1.26792		21.6753		15.4697							17.7416	20.9193	14.5745		21.4807		4.61354		5.81781
	7		8							8	8	8		5		2.81206	1.91604	2.19232	2.26032	0.971072	1.39771	1.73376	1.76521	1.55642	1.04349	1.48397	1.51426	1.6985	2.96719		15.0908		17.7451							14.9128	15.4851	14.7823		14.0477		4.63858		4.50828
	13		6							12	9	10		9		0.589407	1.87674	1.5768	1.2937	0.0327863	0.826313	1.23775	0.30302	1.35478	1.66166	2.2097	1.45522	0.788238	1.14662		24.3902		14.8562							22.6008	14.942	15.5779		20.1226		5.33001		4.03872
	14		11							11	8	10		9		0.743321	1.81187	1.66963	0.44931	0.996925	1.84237	1.95691	1.41849	0.957411	1.67618	1.12832	1.72328	1.29936	1.67745		27.124		25.3277							23.1424	14.8266	16.5584		18.0061		5.16147		4.34307
	17		6							8	8	8		5		2.78018	1.95189	1.36047	1.68612	1.26045	0.707152	1.64292	1.94559	1.06712	1.41169	2.52494	0.857643	1.25711	0.59445		28.5203		16.9383							19.1185	15.133	16.7558		13.3698		5.96067		3.54227
	11		4							11	10	10		7		1.78857	1.40328	1.72604	1.43556	1.0394	1.83458	0.905792	1.82317	1.91011	1.3747	1.22971	1.94802	0.371686	0.971015		19.791		12.1546							18.7413	15.5659	18.6534		13.816		5.55807		3.29094
	7		6							13	8	15		9		2.71392	1.96854	2.45223	2.62597	1.40939	0.662705	3.67518	1.4011	1.94564	0.81082	1.54053	1.4837	1.61211	3.32195		13.6133		14.9614							21.8902	13.021	21.6477		16.9552		5.14205		4.01032
	8		7							10	13	8		9		0.868427	2.03695	1.86368	0.192322	0.782106	0.86925	1.86677	1.71096	2.22669	1.28711	2.21616	1.5652	3.13957	0.977653		13.5534		12.65							17.5988	16.8147	15.004		18.6772		5.9026		5.53361
	22		6							6	14	10		7		1.9797	1.96502	1.28457	1.38375	1.25653	1.42967	1.69653	1.61385	1.62286	1.14665	2.79916	1.7115	1.08568	0.307067		42.5998		13.8711							14.8755	22.8524	16.7414		16.6675		5.16434		4.32555
	13		8							8	11	8		8		1.41531	2.15736	1.61865	1.40732	1.25206	1.18908	1.61955	1.71356	1.79874	0.731914	1.8346	1.65549	1.38751	1.73167		23.819		14.5954							14.8316	17.4087	15.2074		16.2601		5.45784		5.48119
	12		7							8		11		6		2.29727	0.459182	1.35804	2.18087	0.668055	0.928723	1.81076	1.74061	0.779968	1.35629	0.891337	1.34396	1.11658	1.76829		20.6866		13.369							13.9332		19.975		14.5657		5.80085		5.23597
	8		8							8		9		11		1.82771	0.532734	1.90215	1.80409	1.65781	0.518339	1.6018	1.84212	1.4295	0.338012	1.74675	1.30081	1.535	2.94637		15.0278		14.2076							12.9038		13.6841		18.8883		5.32347		5.6308
	9		0							7		15		7		0.79079	1.68625	1.88022	1.24008	0.989265	2.05261	1.81932	1.96773	1.71555	0.635104	1.39961	1.85527	1.65097	0.381538		14.6958		16.6272							15.3871		23.4563		13.9188		6.1242		0
	7		6							8		14		6		2.62824	2.1788	1.19586	1.94994	1.5989	0.961174	1.80287	1.7557	1.42596	1.54545	1.34559	1.79158	1.03388	2.05572		13.4135		14.4965							16.8357		21.865		13.4935		5.21862		4.13894
	14		9							9		7		10		0.901683	2.18993	0.463649	1.05735	1.1326	1.25278	2.04365	1.28887	1.2609	1.25198	1.12226	1.58621	1.80198	1.8148		23.451		18.3869							17.7713		11.9357		19.2692		5.9699		4.8948
	6		10							12		10		8		2.973	1.96339	2.55162	1.92894	1.4101	1.6746	1.171	1.5278	1.11667	0.403857	1.40975	2.01315	1.5003	0.45274		13.7244		24.4739							20.172		15.5419		14.3624		4.37178		4.08599
	9		7							11		10		12		2.09296	2.27149	1.60809	1.0663	1.26311	1.47505	1.26602	2.15001	1.70721	2.16275	1.65256	1.70291	0.671435	1.37669		16.9015		15.4161							18.6242		15.2983		23.1063		5.32498		4.54069
	16		9							10		7		10		2.65477	1.86495	2.29094	2.09566	1.55145	1.97825	1.05679	1.32224	1.36281	1.18775	2.24385	1.24838	1.98028	0.817722		26.7077		23.6174							18.9259		13.741		17.0822		5.99078		3.81074
	10		8							13		7		6		1.6046	0.849521	2.04528	1.90876	0.688063	0.841757	0.476188	1.66586	1.40313	1.14696	2.03491	1.42569	1.43408	0.974131		20.3619		14.261							21.8426		14.248		13.4117		4.91113		5.60971
	10		10							9		8		9		1.61151	1.87262	0.995787	0.792766	1.21099	0.841839	1.70673	1.80897	2.3912	1.37189	1.43443	1.25643	1.96677	1.66348		23.9814		18.2619							17.2675		14.354		21.2862		4.1699		5.47589
	13		7							9		9		8		2.18817	1.89338	1.83734	0.963588	1.89701	1.88778	2.29524	1.35394	1.28632	1.4974	0.965591	0.717214	1.17144	2.4221		21.1396		14.6253							17.1569		14.698		20.3104		6.14961		4.78621
	14		8							9		12		5		1.94245	1.64647	0.981327	2.75502	1.81423	1.25303	2.00738	0.922231	1.33945	1.03849	0.974287	0.852414	2.31475	2.08072		25.5893		16.4337							15.0321		22.983		13.8058		5.47104		4.86804
	7		10							10		9		10		2.3081	1.43538	0.905886	0.696689	1.8908	2.08219	1.40163	1.3716	2.32679	1.26168	2.14421	2.46435	2.09352	1.02973		15.5708		21.6561							18.5139		14.026		17.7191		4.4956		4.61764
	9		5							8		8		5		1.74004	1.3567	0.608954	1.33227	1.60623	1.91972	0.295822	2.34898	0.730837	1.28421	0.639108	2.57914	2.20437	0.977888		13.986		12.5492							13.1994		14.1952		11.9858		6.43499		3.98433
	10		7							12		8		8		1.82609	2.11144	1.54056	2.45718	1.49452	2.08639	2.10674	0.646938	1.91407	1.3972	1.65327	1.28091	0.633909	0.988801		15.4076		12.5705							22.0913		14.2955		19.6294		6.49032		5.56858
	10		9							12		9		9		0.71786	2.10821	3.02834	1.67531	1.74223	0.743811	0.628502	2.05115	1.47754	1.29496	0.450009	1.90487	1.52976	1.3099		19.2307		17.5975							20.5484		17.2674		23.4585		5.20001		5.11437
	8		8							7		9		9		2.43756	1.7993	1.33693	0.497274	2.00243	1.1971	1.10202	2.17256	1.64732	1.28136	0.777608	1.33844	0.817784	1.21537		14.6116		20.9408							15.6614		16.3882		19.4541		5.47512		3.82029
	10		12							9		9		6		1.33076	0.728255	0.659265	2.17737	1.86358	1.56399	0.656216	0.637	0.674964	0.899165	1.57042	3.03885	1.87184	1.15566		20.4379		26.1613							15.5608		16.7483		13.938		4.89288		4.58693
	9		9							17		9		6		0.750893	1.26985	1.8515	1.46178	1.70839	1.27525	2.06488	0.845728	1.88893	1.83574	1.10082	1.19684	1.03136	2.65236		18.0321		20.849							26.192		18.4812		11.8739		4.99111		4.31675
	12		7							9		8		6		2.00923	1.83451	1.07898	2.66938	0.937829	0.35583	1.49216	2.12053	1.53492	0.272265	1.82443	1.06034	0.321359	0.582178		23.1099		15.0303							15.1426		15.0205		16.2038		5.19257		4.65725
	11		7							8		10		6		2.12626	1.62777	1.67636	0.589925	1.43589	1.19045	1.39318	1.73834	1.80547	2.08156	1.47452	1.2739	1.37688	0.987751		20.1509		15.654							13.19		16.7014		13.3913		5.45881		4.47169
	9		7							8		8		5		0.992725	1.05486	1.53345	3.18483	0.496965	1.60761	1.56983	1.88194	0.545405	1.38835	1.13129	2.64322	1.12134	1.68171		19.0941		18.543							15.7086		13.8057		13.2326		4.71349		3.77502
	7		10							14		9		5		2.57456	1.88963	0.841668	3.35912	2.4703	1.66842	1.98799	0.893264	1.75275	1.33683	1.05636	4.51122	1.71809	2.45674		16.2818		21.179							25.0004		14.0586		12.968		4.29928		4.72165
	10		10							10		9		6		1.22371	2.2314	1.7002	0.369067	1.36213	1.63797	1.08168	1.7868	1.64126	1.27279	1.49544	0.134361	1.14735	1.61243		19.768		17.8632							18.0184		15.4534		13.4163		5.05867		5.59811
	10		11							13		11		6		1.51762	2.41931	1.24144	1.15481	1.18734	1.70065	1.94662	1.67747	1.13333	0.864383	2.01425	1.49687	1.95126	0.36694		18.2657		23.1279							24.6233		23.8738		15.7744		5.47475		4.75616
	10		9							11		11		5		1.07053	1.94807	2.11861	0.654216	3.43855	1.05675	1.80271	0.123919	1.45293	1.64739	1.40858	4.01379	0.987881	0.214318		17.9339		17.7987							23.2293		21.8412		12.9838		5.57604		5.05655
	8		7							15		12		7		0.99433	1.97048	2.56082	0.5075	0.675015	1.43408	1.79398	1.76011	1.90677	1.41439	1.50578	1.9838	1.25543	4.97426		14.9509		19.8473							23.4718		21.2886		14.8788		5.35083		3.52692
	8		8							10		6		5		2.70251	2.40045	1.03664	1.60245	0.859964	1.88764	1.37899	1.87534	1.6336	1.23327	1.62752	1.74345	0.336587	0.653617		14.9393		16.354							15.9218		13.4067		14.2135		5.35502		4.89178
	13		9							13		7		7		1.38234	2.255	2.05015	0.348333	2.50699	1.57051	1.41413	0.45597	0.98479	0.925656	1.29002	2.70066	1.9568	1.26027		20.3512		18.5382							24.4612		12.4468		18.6357		6.38783		4.85483
	12		8							12		6		7		1.14861	2.10813	1.88169	2.10141	1.29084	1.53144	1.80617	1.96048	1.66562	1.40554	1.08636	0.723929	1.48399	1.62396		23.5048		15.9198							25.6971		11.4951		13.9067		5.10535		5.02518
	8		9							11		8		7		2.24817	2.06192	2.17505	2.09797	1.78685	1.10895	1.62467	0.325804	1.92293	1.19691	1.37328	1.23135	1.27748	3.67712		14.5516		19.1596							19.5579		12.0799		15.2028		5.49767		4.69739
	10		8							7		7		6		0.707906	1.83446	0.709065	2.36967	1.3339	1.64405	1.32656	1.39534	1.24399	2.68415	2.92276	2.65366	1.5391	0.257181		18.7094		17.9881							14.1179		12.4202		13.6967		5.34491		4.44737
	9		10							8		11		8		1.7545	1.45123	2.34098	1.62622	2.77639	0.854453	1.52526	0.369552	1.29635	1.17319	0.617076	1.94444	0.910561	2.83152		16.4936		20.0915							16.6274		18.306		13.9744		5.45666		4.97723
	7		8							8		9		5		2.13688	1.98787	0.502032	2.19201	1.18435	1.34465	1.85368	2.07928	0.268189	0.814628	0.248909	2.30777	0.226123	1.08681		14.7272		15.9231							14.5725		14.7009		12.7249		4.75311		5.02414
	9		8							15		9		6		1.59175	2.07985	2.90382	2.36423	1.12548	1.77389	0.893546	0.644987	1.32098	0.81186	1.4971	1.76509	2.68199	1.14545		16.4359		22.7528							27.7828		14.0375		14.316		5.47581		3.51605
	11		10							8		10		6		2.49673	1.91208	2.50799	0.282425	1.48298	1.82291	2.03225	1.48428	1.47028	1.18831	1.98227	2.59131	0.264877	0.919232		22.1577		20.5417							16.0949		19.0505		14.3762		4.9644		4.86813
	11		5							11		13		9		2.30666	2.28628	0.831587	0.802797	1.45333	1.56892	1.13438	1.92322	1.19836	1.09292	0.453298	0.831166	2.60155	1.05404		19.114		13.7033							18.1452		20.7527		17.5447		5.75495		3.64876
	10		7							11		11		7		2.4644	2.54679	0.480164	1.92915	1.62353	1.82564	1.20154	0.982315	1.57511	0.637185	1.30799	2.5906	1.73913	2.44091		21.0513		15.9284							16.2705		18.2845		13.3435		4.7503		4.39465
	11		14							7		17		8		1.60445	2.0858	1.27948	2.30222	0.934004	1.42965	2.23343	1.22771	1.54207	1.01037	1.13495	2.18117	0.118585	0.325194		19.1533		27.4959							14.7727		25.1101		14.9395		5.74315		5.09167
	15		8							9		11		7		2.51939	2.50049	5.24493	0.804182	1.24305	0.800268	2.93711	0.469967	1.00348	1.26923	1.20219	0.282038	1.32233	0.81319		25.7288		16.1828							14.9957		17.6051		15.3322		5.83004		4.94351
	11		9							11		15		7		2.11687	1.7865	0.28615	1.86929	1.48353	1.72731	1.92461	0.602145	1.00749	0.757463	0.87608	1.15327	1.83032	1.5418		20.1607		20.9347							19.0734		25.1859		19.5791		5.45615		4.29908
	13		6							11		10		8		0.69421	1.61348	3.04469	0.443103	1.68766	2.07353	2.25271	1.91268	1.44025	0.856112	1.38307	2.3471	2.52547	0.489038		21.4742		13.7156							18.7402		20.4432		13.7299		6.05378		4.37459
	9		8							10		10		5		2.41911	1.20255	1.85969	1.32253	1.18181	1.06327	0.871261	1.55292	1.6048	1.414	1.70508	1.65301	2.29914	1.26096		16.865		14.269							16.2487		16.9153		10.4051		5.3365		5.60656
	17		6							9		10		4		1.32633	1.77767	0.788694	2.36877	1.49363	1.61273	2.01913	2.11111	1.30034	0.800093	1.59772	1.99079	1.06189	1.02617		27.4524		16.6464							15.6629		17.0066		10.0037		6.19253		3.60438
	8		7							13		10		7		2.07714	1.41348	2.1479	0.53671	1.42293	0.587141	2.3214	0.516055	0.934688	1.37803	0.616819	2.36434	1.97095	0.461222		13.8446		16.8331							21.2468		16.3574		13.4739		5.77842		4.15846
	11		10							11		10		9		2.16797	1.59149	1.17538	1.88081	0.523031	1.20111	2.47466	1.82023	0.842889	1.4729	0.0180869	1.83054	2.01401	2.24037		18.6242		20.3582							18.4048		14.1766		21.4406		5.90629		4.91204
	12		6							9		9		8		1.00125	1.46062	2.65837	1.55625	1.19957	1.35589	1.92964	1.4229	0.83485	0.492685	3.16173	2.3529	1.17721	3.20487		20.5252		13.9918							16.7448		13.8707		16.8914		5.84648		4.28824
	10		7							9		7		5		1.69002	1.98342	2.76422	0.76779	1.76863	1.09372	1.74452	1.63967	1.63461	1.23113	0.81135	2.00946	1.53306	0.927552		19.2121		16.4615							17.2568		14.4646		11.5576		5.20504		4.25234
	8		9							11		10		6		1.52366	2.26031	0.871176	3.4609	0.542726	1.47461	2.418	0.956925	1.67932	1.10087	2.87325	1.65356	0.927002	0.462672		15.911		17.8911							18.1022		15.9563		17.6727		5.02797		5.03042
	9		12							10		6		5		1.63655	0.337182	0.452175	0.750577	1.03715	1.25547	2.27603	1.81087	2.00253	1.28224	1.46223	0.909829	1.18282	0.656762		19.0532		22.7609							17.2888		12.7717		13.1351		4.7236		5.2722
	7		8							8		7		12		1.81156	1.72477	0.632901	2.40104	1.77229	1.16829	2.06037	1.6919	1.26206	1.0092	1.94748	2.01485	0.784601	1.61927		13.6726		20.2147							16.2779		12.4622		22.1578		5.11974		3.95752
	8		11							13		12		7		1.58636	0.415738	2.61315	0.907367	1.45498	1.28729	0.257619	1.78049	1.00114	1.61018	0.777896	1.79184	1.58254	3.89547		13.7583		19.9663							22.0275		19.2302		15.7973		5.81468		5.50929
	9		13							13		13		10		1.86102	2.07795	2.78729	2.57436	1.58987	1.57933	2.20805	1.78303	1.54141	1.26677	1.22876	0.374168	0.855646	1.12732		14.5186		21.1421							22.2651		19.4845		14.0812		6.19893		6.14888
	9		6							10		12		5		1.98098	1.99079	2.71459	0.416433	1.60882	2.35221	2.19642	1.62916	1.47301	1.49948	2.52556	0.562475	0.470598	1.82059		16.6162		12.5606							17.4835		19.0273		14.1502		5.41639		4.77685
	10		5							9		7		6		1.73335	1.99085	0.494904	0.378286	1.84259	1.38983	1.76172	0.513396	0.958756	1.03493	0.442118	1.64011	0.826006	2.10078		18.3691		13.6822							16.4136		12.5596		13.5895		5.44393		3.65439
	10		6							12		9		2		0.919568	0.644866	1.2357	1.6844	0.352019	0.896832	1.57668	1.67243	1.39207	1.55155	0.83257	2.24685	1.06344	2.37957		17.9565		15.1848							19.124		13.4047		10.9519		5.56901		3.95133
	14		5							11		12		6		2.12811	2.20953	2.63394	1.38516	2.21756	1.23179	2.32328	1.92633	1.14737	1.39342	2.01849	1.11836	1.57642	1.03945		23.4579		16.1783							19.9101		19.3737		19.2563		5.96814		3.09057
	8		7							12		6		7		2.46736	2.67607	0.855581	2.06574	0.130181	1.21253	1.27049	3.4842	1.49773	0.598311	2.51168	2.01258	2.04909	1.82314		14.8843		16.2898							23.6838		14.5751		11.975		5.37477		4.29717
	11		7							12		7		4		1.23607	0.624946	2.36466	0.232716	1.82919	1.08086	0.887227	1.63431	1.63883	1.35817	0.578333	1.60726	2.07175	1.9423		20.4688		18.5479							20.5719		14.3871		11.2559		5.37404		3.77402
	9		11							8		11		5		2.28627	2.70713	2.2953	1.01933	0.440013	1.01301	1.72154	1.73218	1.45748	0.637836	1.38004	1.63038	0.663975	4.10321		17.5677		26.597							14.5629		19.2492		20.3761		5.12305		4.1358
	8		8							7		10		4		2.64607	2.63873	2.58224	0.311627	1.49422	1.76277	2.0281	2.52588	0.612127	1.3218	0.976996	1.6291	1.54109	0.993965		16.9731		19.1678							13.3574		15.2038		13.2472		4.71333		4.17367
	7		6							11		13		7		0.781229	1.05403	0.729624	2.43869	1.0513	1.2845	1.6149	2.02607	0.539337	0.671227	0.850552	1.83199	1.80613	0.498787		16.8888		12.194							19.1258		19.7155		16.6106		4.14475		4.92046
	11		5							9		9		6		1.95032	2.52164	2.93592	2.13322	1.89143	0.947881	1.8869	1.76194	1.08847	1.47882	2.4324	1.56422	0.636735	0.403963		21.5506		12.9266							18.3098		14.6787		15.2819		5.10428		3.868
	10		7							11		7		6		1.45457	1.65278	1.24407	2.57312	1.87804	1.00526	1.92208	1.86285	1.42767	1.56749	1.54459	1.12465	1.55609	3.47948		17.8661		13.7373							21.0784		14.8743		15.3619		5.5972		5.09561
	12		11							7		11		9		2.59926	1.51452	2.16986	1.18606	1.17365	1.18075	0.235513	1.20807	1.39886	0.901492	2.2153	1.67533	1.87885	0.999983		21.7135		22.4005							16.5835		21.2667		18.9151		5.52652		4.91061
	9		7							11		14		5		2.71402	2.22559	0.310472	1.06412	1.97184	1.04138	1.57995	3.44315	0.860005	1.8212	1.66217	1.09436	0.561685	1.53551		14.0733		14.8823							19.728		23.2847		11.9834		6.3951		4.70359
	11		9							6		8		10		1.86196	1.45891	2.60863	1.09105	1.82564	0.992412	1.76725	0.218988	2.3528	1.60737	2.04186	1.23523	0.834682	1.32471		18.361		21.6245							11.8564		13.6564		15.0228		5.99096		4.16195
	9		8							6		9		8		2.74848	0.804642	0.800235	1.12583	0.969751	0.990631	1.63788	1.81037	2.51484	0.978832	1.1665	0.934997	1.37326	2.20271		15.4486		17.5724							12.8351		14.1736		15.3149		5.82578		4.5526
	10		6							9		6		7		1.69182	1.97538	0.812397	1.92516	1.66068	1.85345	2.17092	1.67734	3.1111	2.18255	1.52404	1.94714	1.47717	3.30752		16.784		17.7149							16.807		12.1723		16.3937		5.95807		3.38698
	10		11							8		8		8		1.9712	1.54793	1.13125	1.55723	1.41545	1.17765	2.15715	1.86964	1.76568	1.68752	2.16979	1.58909	0.969659	0.137528		17.4735		24.3423							14.0804		14.3599		15.9306		5.72296		4.51888
	10		7							11		8		6		1.88391	1.32964	0.907221	1.8551	1.23393	0.911254	0.495584	1.6938	1.98504	1.34263	0.86618	2.17921	0.755765	0.630761		17.2429		15.8777							17.1046		13.4663		12.3626		5.7995		4.40871
	9		4							10		10		8		1.60578	1.10951	2.31394	2.51814	1.4302	1.62158	0.988566	2.07387	1.06344	0.408663	1.39391	0.690297	2.17161	2.5284		14.5834		14.3142							17.9753		16.2323		17.5904		6.17142		2.79443
	10		7							8		14		7		1.50889	1.59352	0.41437	1.08057	0.720236	1.59961	0.515225	1.77332	1.53882	1.46875	2.33682	1.78087	0.850842	1.13501		15.8377		15.7883							15.6519		23.1125		20.6194		6.31403		4.43366
	5		7							8		10		4		1.67291	2.4448	3.24044	1.50965	1.85353	0.863506	2.25386	1.917	0.771866	1.38727	1.24471	2.15358	2.09868	1.61222		13.9509		14.5393							15.6332		17.2733		13.0947		3.584		4.81454
	8		6							3		12		7		2.4187	2.01093	0.59219	0.399385	1.81704	1.75663	1.30552	1.79176	2.45274	1.77622	1.70884	2.03644	0.376673	0.520112		13.9451		12.8951							6.20577		19.8193		13.2377		5.73677		4.65293
	13		7							12		7		7		1.51564	2.00481	0.673807	2.17905	1.18085	1.49854	0.810617	1.98974	0.947056	1.39812	1.49872	1.20189	0.0968896	2.51824		21.2064		15.0721							19.1247		12.4314		18.0429		6.13021		4.64435
	11		9							12		13		6		0.699075	1.89975	1.58858	2.3402	1.13105	1.57561	1.99033	0.530513	0.889175	1.47075	2.24235	1.96704	1.63746	0.984077		16.4099		18.6612							21.868		22.3783		14.4144		6.70328		4.82283
	11		10							10		9		3		2.7	1.67054	2.42029	2.591	1.94099	1.48089	1.28855	3.22437	1.20023	1.63336	0.637586	1.02842	0.538307	1.81952		20.7882		18.3484							19.1413		17.7744		10.1025		5.29146		5.45007
	7		9							9		6		6		2.30244	1.65976	2.1002	2.70656	1.51528	1.87898	0.861289	0.728399	1.44967	0.932794	2.30864	1.51678	1.52151	0.162983		13.884		19.5233							19.2139		11.088		13.6288		5.04177		4.60987
	14		12							12		8		6		2.72727	2.1576	2.60248	0.782952	1.24274	1.56978	1.58193	1.49508	1.10093	1.56299	1.43517	2.48572	1.40309	1.93734		25.1687		26.4061							22.7191		12.2999		14.4105		5.56247		4.5444
	8		7							11		14		10		3.1196	2.06492	1.35744	0.474738	1.69237	1.37705	1.5855	1.9735	1.1284	1.26479	1.34697	2.55206	1.87712	2.45987		16.7229		19.1504							19.4028		21.9731		20.5221		4.78386		3.65528
	10		8							6		9		10		1.90942	0.704358	2.45956	3.37994	0.711455	1.12881	0.870519	1.86412	1.55346	1.11486	2.01848	0.946438	0.565766	1.35592		15.6744		16.4306							12.2181		18.9721		20.4827		6.37982		4.86896
	5		6							8		9		8		1.94985	1.122	1.57213	1.68264	0.923425	0.266016	1.84375	1.71665	1.02985	1.28427	1.61594	1.65734	1.8768	0.178598		12.2202		14.3912							13.9372		16.6828		14.9382		4.09159		4.16923
	9		6							9		8		7		1.58478	1.67801	2.57876	2.76055	1.25325	0.23595	1.82485	2.007	1.80298	1.74886	0.866667	1.55377	0.605655	3.10487		18.1076		13.5357							14.7931		19.0485		16.3073		4.97028		4.43272
	15		5							12		12		8		2.10414	1.10416	1.06226	1.17599	1.21818	1.43856	1.71519	1.84543	0.286509	0.998956	1.70168	1.67014	0.874357	0.383857		27.0409		12.4924							17.6775		23.3725		16.8845		5.54716		4.00245
	11		6							14		9		9		2.17991	2.02089	2.21849	2.04336	1.4026	1.36156	1.76545	0.0677532	0.676307	1.59295	1.93338	1.81087	1.49085	1.05831		20.2146		9.9802							23.465		16.4313		18.3876		5.4416		6.0119
	6		7							10		9		8		1.89351	0.362777	2.01472	0.773905	1.08332	0.988753	0.344897	1.0214	1.28998	1.07938	0.991169	1.52462	1.21747	0.239069		14.2837		15.3886							19.6448		16.3624		17.2832		4.20059		4.54883
	8		10							7		12		9		1.95671	1.66932	1.81915	2.18573	0.665181	1.32316	1.5571	1.83756	1.32872	1.52804	2.19389	0.900117	0.61214	0.484909		15.7962		24.2703							15.3326		18.6847		17.83		5.0645		4.12027
	11		6							12		9		5		2.03688	1.79098	0.692541	1.87938	0.950415	2.05531	0.353111	1.75875	1.50761	0.758029	2.61056	1.84783	0.495626	2.36475		18.6317		14.2533							22.6978		18.5645		15.9182		5.90391		4.20954
	11		11							7		9		8		2.06469	2.48837	2.02268	3.21938	1.34649	1.36638	1.92233	1.65839	0.707338	1.07417	1.50932	1.55749	1.1632	0.628753		20.1421		24.6468							13.7348		15.7226		13.7118		5.4612		4.46305
	6		11							9		10		5		1.92376	2.23288	0.743698	0.766631	1.44062	1.38994	1.11486	1.8398	1.31685	1.77166	0.921377	1.84316	1.51718	0.574968		12.243		26.7311							15.1407		16.9311		14.8387		4.90074		4.11505
	2		10							9		9		5		2.31766	2.14554	0.960842	0.771434	1.17469	1.55483	3.41678	2.75398	1.56736	0.999073	1.16156	1.95413	0.801605	1.56355		3.92935		20.0457							15.7772		14.8466		12.106		5.0899		4.9886
	12		14							8		9		9		1.36302	1.02242	2.48255	2.03976	1.72862	1.40971	0.840968	1.88907	1.38402	1.31373	0.710684	1.81861	1.77406	1.19226		23.3734		24.9374							14.325		15.531		22.3354		5.13403		5.61405
	8		7							7		9		6		2.90117	1.9649	0.438611	1.39632	0.379557	1.90023	1.89033	1.78881	1.20525	0.630201	0.894592	2.29637	0.443244	2.18975		16.6928		13.5655							13.2434		13.8114		15.2964		4.79248		5.16014
	13		8							2		7		6		1.67446	2.17345	1.15069	2.28335	1.50767	1.66793	1.61658	1.68795	1.26598	0.926056	2.12785	2.04832	1.59339	0.943806		20.8936		14.0553							4.86645		14.4671		13.2476		6.22201		5.6918
	11		7							12		8		5		1.20934	0.225514	0.749609	0.451471	0.796156	1.33367	2.19602	1.37658	1.36576	1.60516	0.958139	2.02484	1.49131	0.845117		22.6145		16.801							22.7441		13.6586		17.608		4.86413		4.16641
	9		7									7		4		2.13716	2.02326	2.2295	2.6203	0.845255	1.30081	0.365211	1.84375	1.13202	1.55881	1.6715	2.18822	0.664935	3.27329		17.1966		12.826									12.1299		10.672		5.23359		5.45764
	13		10									9		10		1.95566	1.20403	1.47253	2.18254	1.51164	0.98411	1.81258	1.46847	1.03623	0.524081	0.92198	1.14941	1.09629	0.334981		20.978		23.8918									17.114		18.4411		6.19696		4.18553
	9		10									11		7		1.79128	1.42358	0.134657	2.11294	0.658592	1.62268	2.04979	2.35714	1.41464	1.707	2.50097	1.46833	1.79592	1.67849		16.3986		23.61									20.0939		15.5827		5.48826		4.23549
	11		9									7		8		1.33396	2.5147	1.85368	2.43008	1.08955	1.17082	2.09583	1.88933	1.25935	2.03147	1.24173	1.08027	1.7591	1.02079		17.674		19.7979									12.343		17.5149		6.22383		4.54595
	8		12									9		7		1.69841	2.19713	2.85383	1.9882	1.58881	1.39918	1.81396	1.94219	1.82504	1.47336	1.29708	2.42639	0.898892	1.44956		16.7907		20.7836									15.6093		12.3009		4.76454		5.77379
	6		7									11		7		1.97012	1.62735	2.23452	1.26892	1.66829	0.460854	1.01901	0.268103	1.26759	1.52175	2.75147	0.157163	1.41475	1.23206		14.363		13.4627									17.1806		21.3565		4.17739		5.19956
	8		6									13		6		1.93904	1.6459	2.02885	0.259109	2.19395	1.39063	2.17101	2.2459	1.30707	1.5869	2.13333	0.87167	1.78248	1.34133		16.6008		14.0306									22.7895		18.0244		4.81904		4.27638
	12		9									12		5		1.89735	1.92215	2.16805	2.31675	1.53073	0.924596	2.31613	1.939	1.78051	1.26285	0.967432	2.02912	0.806499	1.68374		20.3738		13.2621									20.7221		13.6731		5.88991		6.78625
	11		6									10		8		1.61346	1.83323	2.36811	1.1763	1.85555	1.08803	1.7623	0.778442	1.58836	1.79359	1.65731	2.12217	1.81134	2.53802		18.8798		14.479									17.6816		19.6475		5.82634		4.14395
	13		10									8		7		0.76789	1.91442	2.773	2.0238	0.671484	1.51555	0.27531	2.13321	0.807128	0.731639	0.996496	0.470715	2.02007	2.40106		22.3683		18.5144									16.9187		14.8857		5.81179		5.40121
	9		7									10		4		1.96815	2.24966	0.89083	1.16789	0.749335	1.91736	1.66244	2.01692	1.6173	0.950028	1.07377	2.20834	1.47926	1.68754		13.664		13.3959									19.0296		13.1206		6.58665		5.22547
	7		10									11		7		1.99532	1.84375	2.35737	2.12521	1.1418	1.13144	0.368223	1.68249	1.48536	1.0731	2.33278	1.65602	1.34277	1.52203		16.0976		17.5755									16.2678		17.3414		4.34847		5.68973
	9		8									11		10		1.167	1.83355	0.7528	0.65679	1.28805	0.396228	1.56971	2.06657	2.12901	0.618929	1.00342	2.48264	1.38683	0.772657		18.6092		17.8919									20.1102		18.8762		4.83632		4.47131
	4		12									7		8		0.921838	1.71907	1.36715	1.65938	1.97701	1.60708	2.05719	0.735757	1.26386	1.57406	1.64374	1.65603	0.344157	0.627437		9.15794		26.6595									13.5248		18.1731		4.36779		4.5012
	9		7									8		3		3.50717	1.92082	0.593547	1.46524	0.684505	1.34495	0.94003	2.09399	1.93482	0.940795	1.23298	2.5161	1.68166	1.65558		16.9456		15.4735									12.4433		13.7336		5.31111		4.52385
	9		6											6		3.72419	2.0793	2.76626	2.05622	1.99201	1.55064	2.23369	0.918585	1.70173	1.58267	0.812074	2.17309	0.750869	0.652214		17.8637		16.42											13.5328		5.03814		3.65409
	6		7											7		0.884667	0.580455	0.923734	1.13002	0.970139	1.25627	2.60643	2.00955	1.22112	0.708315	1.69481	1.35189	0.515849	1.16699		13.7681		15.7635											15.3584		4.35788		4.44064
	11		6											2		2.48859	2.12052	2.04155	1.91006	1.99315	1.32032	2.10629	1.26893	1.70183	1.48375	1.03431	1.68733	1.80581	1.20509		22.6003		14.735											11.4616		4.86719		4.07193
	10		9											5		1.80858	1.54729	2.15735	2.06631	1.82766	1.7955	1.40888	0.99408	1.12381	0.845217	1.64223	2.00557	1.53894	0.504064		20.3954		22.6348											13.9337		4.90306		3.97618
	12		8											6		2.86306	1.79132	2.12517	0.654786	2.28042	2.18276	1.7722	1.44542	0.937434	1.18651	0.463074	2.15952	0.711774	2.43173		22.7883		16.6361											16.485		5.26585		4.80881
	13		9											6		2.18067	1.66941	1.98524	1.03555	1.08852	2.28815	1.17123	1.4279	1.35656	1.12133	1.07258	0.769844	1.42075	0.50442		24.9524		20.0871											14.3504		5.20992		4.48049
	10		9											7		1.18525	1.75421	2.30068	2.55974	1.17491	1.44536	1.66537	0.489224	0.921355	1.75937	1.85042	2.43333	0.98883	1.5335		19.0059		21.9048											17.5237		5.26152		4.10868
	8		9											7		1.71826	1.77631	2.37964	2.28139	2.17966	1.72336	0.744565	0.790012	1.27919	1.38688	1.0243	1.33685	1.41279	0.228805		15.487		21.752											14.6017		5.16563		4.13754
	13		9											7		1.63107	1.90169	1.80268	1.47831	1.34436	1.87141	2.21212	1.45942	1.8331	1.04082	1.62482	2.76108	2.03515	1.11005		24.6699		15.919											16.4993		5.26958		5.65363
	13		10											6		1.68896	1.57335	1.73958	0.155803	0.604558	1.64955	0.629599	1.76614	1.16779	1.5141	2.33206	2.55354	1.10649	0.344951		22.1712		20.6692											13.6653		5.86346		4.83813
	9		6											7		2.14225	1.74275	2.32509	3.00157	1.64675	1.20995	1.86848	1.47878	1.17721	1.08765	0.802396	1.31412	1.55327	0.746469		17.4555		15.2459											14.8797		5.15596		3.93549
	8		8											7		2.46007	1.43519	2.36036	0.95588	1.48145	1.87695	1.68213	1.33882	1.19148	1.23267	1.25076	0.947051	1.42635	2.42679		15.6437		13.7443											13.6867		5.11389		5.82061
	8		6											8		2.28316	2.31718	0.471468	3.28975	1.30938	2.18581	1.75374	0.77563	1.40808	1.4781	1.64087	1.51798	0.827684	5.38644		15.3147		14.0075											17.8488		5.22374		4.28343
	7		8											7		1.85601	1.69652	2.11676	1.59581	1.07213	2.38018	1.98274	2.27951	1.55068	0.467503	0.405491	1.87766	1.70963	1.80925		14.562		13.955											14.3322		4.80702		5.73272
	8		5											8		1.74163	1.16062	2.15334	0.0879848	1.7067	1.83716	2.03016	1.64157	1.01489	1.29554	1.0766	1.63289	0.481746	1.9931		14.9849		13.5498											20.0328		5.33872		3.69009
	10		7											8		1.9726	1.86903	1.27594	1.81674	0.528468	1.69847	1.7859	2.09094	1.43763	1.01312	1.88496	2.28673	1.23516	0.814802		17.6356		14.8737											14.7029		5.67035		4.7063
	11		9											8		1.72194	1.98289	1.99493	0.108549	1.34061	1.6001	2.07526	0.535634	1.4395	1.38898	1.39545	1.46393	1.79948	1.55257		22.3165		17.4041											13.797		4.92908		5.17118
	9		9											2		1.11003	1.11929	2.09649	0.850398	1.5003	1.32552	1.93814	2.20505	0.824536	1.53707	2.22446	1.05819	1.27568	3.42772		17.0687		20.7443											10.6485		5.27282		4.33854
	9		8											9		2.40324	1.33627	1.62354	1.82283	0.578054	0.799906	0.286544	0.997238	0.998847	1.04741	1.86335	1.46966	1.63969	0.601291		15.0952		14.7725											20.1568		5.96217		5.41546
	8		7											9		1.87464	1.64379	1.47624	3.65575	1.78299	1.5245	2.19635	0.199592	1.29328	1.77895	1.79368	1.73609	1.90756	1.75903		14.5198		14.5305											18.7029		5.50973		4.81746
	8		9											10		1.87531	2.10349	1.61903	1.78073	1.1754	0.382569	1.46463	0.91548	1.16491	1.00406	0.973318	1.8882	0.704777	0.133402		15.5972		20.5308											19.8634		5.12913		4.38366
	9		7											10		1.57781	0.600207	2.36284	1.03397	1.44294	1.73945	1.04839	1.15645	0.830785	0.727464	2.01696	1.25501	1.48987	1.08845		19.9081		15.9362											17.5056		4.52078		4.3925
	17		7											7		0.630663	1.92137	1.57529	1.36706	1.23486	1.8995	2.02274	2.23172	1.40079	1.49246	1.4607	0.948105	1.17057	2.25033		28.0429		14.6893											14.2965		6.06214		4.76537
	8		8											4		2.12688	1.99846	1.95067	2.52812	1.40884	1.72821	0.580349	1.41341	1.8952	2.02343	1.49434	2.30448	1.09499	1.10726		14.9554		14.9713											11.8373		5.34924		5.34355
	8		6											8		1.52612	1.99093	1.99441	2.07613	1.12226	0.590084	2.13239	2.12616	0.852553	0.479516	0.472972	1.02388	1.62237	2.42983		16.0048		15.2039											13.4578		4.9985		3.94634
	9		6											10		1.93961	1.46998	0.247361	1.86336	1.05132	1.86252	1.97024	1.58675	0.710958	1.28603	2.66725	0.800993	1.37802	0.341028		20.8215		14.7105											20.2252		4.32245		4.07873
	7		10											5		2.33723	1.78932	2.79011	2.9833	1.56635	1.66265	2.06627	1.06644	1.59278	1.67409	1.13198	1.7262	0.08632	2.26065		14.2815		18.6142											13.597		4.90145		5.37226
	8		10											6		1.89963	0.447415	1.32195	0.127375	1.74699	1.61037	2.53621	1.71662	1.35677	0.910567	2.80858	2.30019	1.67353	0.961525		17.7153		20.0155											15.8554		4.51586		4.99612
	6		13											2		2.10501	2.14164	1.24871	1.52951	1.60673	1.4613	0.53129	2.29313	1.66649	1.88756	0.91055	1.9813	0.979054	1.55991		13.4705		25.1592											8.57036		4.45419		5.1671
	7		6											7		1.65558	1.72154	2.61782	1.02948	0.605499	1.72559	1.69739	2.90034	0.546069	0.235612	3.06323	0.793582	1.88146	1.58099		15.3964		14.3644											12.9633		4.54651		4.177
	7		9											6		0.270407	1.46672	2.38958	1.29588	1.06418	1.30673	3.7769	1.92659	1.44737	1.29337	1.64901	1.10142	1.85165	1.10327		14.2425		19.9903											11.8008		4.91487		4.50218
	9		11											5		2.47924	1.64277	0.603539	1.04742	1.91364	1.02375	0.743894	3.57517	1.50605	0.599185	0.985252	2.79927	1.41891	0.769208		20.2262		21.2828											15.3932		4.44968		5.16848
	11		11											7		2.18868	1.23462	2.07865	1.3698	1.65901	1.55008	2.0727	1.37686	1.60423	1.38106	0.48429	1.0569	0.113179	1.56551		21.7156		21.5703											16.2802		5.06549		5.0996
	9		5											8		1.84823	1.06477	1.4101	1.67836	1.88668	1.35103	1.61367	3.47547	1.18564	1.35592	1.04635	1.94937	1.95301	3.51292		16.3688		14.8321											18.3557		5.49825		3.37107
	7		2											3		2.11137	2.63504	0.581621	1.45615	1.56125	0.279002	1.11674	0.141311	0.592297	1.40017	0.0936611	1.6774	1.21426	0.268502		15.7461		6.21655											10.6726		4.44555		3.21722
	11		8											7		1.57379	1.66678	2.41025	1.10885	2.44619	1.41911	0.940822	1.61805	1.42817	0.853195	1.0332	1.36689	0.128735	3.41487		19.0151		12.801											20.4898		5.78487		6.2495
	6		10											9		2.10257	1.67892	2.34454	2.35578	1.34016	1.33118	1.89614	2.87923	0.949985	0.882117	1.39019	2.09936	1.68119	1.04411		14.3789		17.4101											20.3967		4.17277		5.7438
	8		6											5		2.01965	1.77206	1.41141	1.95033	1.83974	1.50745	1.82853	1.52174	1.48354	1.11054	2.82111	1.58925	0.870767	0.915		15.2208		13.5192											15.2594		5.25597		4.43812
	7		7											6		1.71725	2.45731	1.3959	1.07887	1.90229	1.22159	1.40997	1.33514	1.42268	1.71443	0.572048	1.33599	0.393156	0.710079		14.9477		12.6088											10.922		4.683		5.55168
	10		7											8		2.06326	1.98657	1.8685	2.30581	0.352822	1.46997	2.08403	3.09576	1.71398	0.783477	0.507091	2.407	0.319215	1.76529		19.53		14.1029											14.7012		5.12032		4.96352
	7		10											5		2.05138	1.14747	1.53518	1.952	0.825583	0.421764	2.93751	2.32885	1.74709	1.3483	2.4897	0.903735	1.73086	1.57765		14.9692		23.5089											12.1757		4.67626		4.25371
	11		7											8		1.61373	1.59398	1.20937	0.476437	3.31411	1.33568	1.37405	2.1499	0.858505	1.83484	2.56729	1.28172	1.23948	3.00739		23.9758		14.3876											19.867		4.58796		4.86529
	15		11											8		0.936909	0.715781	2.61747	1.09491	0.143002	1.54084	1.4176	2.12535	1.46628	0.326411	0.286346	2.00038	1.21704	0.326824		26.6572		18.9811											14.0438		5.62699		5.79523
	13		9											10		1.32661	1.34313	2.40407	2.34701	1.50649	1.23347	1.61801	2.33676	1.18303	1.75878	1.73737	0.135019	1.28654	0.744007		24.0898		18.0214											19.4506		5.39648		4.99406
	11		11											9		1.66667	1.6699	1.87933	1.98836	1.07171	1.06741	1.95065	2.54356	1.20029	1.86931	1.68112	2.56762	2.16212	1.9897		21.8941		23.4159											18.1556		5.02419		4.69765
	14		12											7		1.72768	1.77946	1.25442	1.97565	1.24395	1.40114	1.08724	1.76404	0.453558	1.35656	0.400571	1.88166	2.22228	0.677543		25.3715		23.0976											18.1085		5.518		5.19534
	9		9											4		1.59782	1.78412	0.990344	2.03824	1.87342	1.68178	0.251451	1.77209	0.531379	1.23289	2.17651	0.968359	0.591387	3.00648		17.8876		20.3827											15.3148		5.03142		4.4155
	11		7											9		1.61556	2.06825	2.20224	1.11905	0.470713	1.53968	1.88517	2.08578	1.22069	0.939096	1.39797	2.64086	0.656351	0.928019		21.2721		14.7205											17.9777		5.1711		4.75527
	9		6											5		1.36381	1.76396	0.369172	2.32877	1.33303	0.336339	2.06819	2.30696	1.06962	1.57594	1.67727	1.14916	0.45661	1.09991		23.6456		14.5072											13.7166		3.8062		4.13588
	12		5											5		1.76542	1.79362	1.49658	1.76243	1.65673	1.19993	0.817331	3.00466	1.04965	1.64826	2.16244	2.20449	1.75282	0.210927		21.3687		12.1299											12.8405		5.61568		4.12205
	10		7											6		0.532532	0.56654	1.64115	2.23581	1.34082	1.55548	1.48257	1.69682	1.41927	1.65911	1.83133	2.37629	1.01253	1.97877		18.2516		17.6787											16.9544		5.47897		3.95957
	12		9											10		2.31274	1.85799	1.51376	0.593164	1.23893	1.52745	0.750932	2.15557	1.35628	1.66361	0.596262	3.18657	1.46895	0.330383		19.7721		21.6245											15.3018		6.06916		4.16195
	10		9											6		1.53556	2.03966	2.21328	0.841979	1.67735	1.34697	1.18824	0.0860739	1.36143	1.00443	2.15997	2.2103	2.21163	2.82317		19.7728		18.846											11.728		5.05746		4.77554
	16		10											11		1.65315	2.15658	3.09809	2.48018	1.20913	1.48697	1.76334	0.989139	1.53662	1.79905	2.41871	2.23593	2.18943	1.48579		27.0683		21.2846											21.8345		5.91097		4.69822
	7		8											5		1.96419	1.84518	1.29425	0.859473	1.76032	0.952835	1.53603	1.60547	1.03083	1.20277	2.30169	2.21398	1.28689	0.858282		18.3155		17.6934											14.3476		3.82191		4.52145
	12		10											6		1.84406	2.21867	3.26955	1.7081	1.40959	1.87355	0.150488	1.92983	1.53553	1.93785	0.722938	0.865725	0.219403	3.87883		19.1784		19.6917											13.3508		6.25705		5.07828
	10		7											9		1.76523	1.7066	2.12538	1.79607	1.76309	1.43783	1.64757	0.867331	1.42813	1.63009	0.935519	2.14188	1.23354	1.20266		21.6899		14.4325											21.0539		4.61044		4.85017
	11		8											6		3.16207	2.12171	0.660247	1.34523	1.79689	0.845155	1.09331	2.22436	1.19545	1.5479	0.356262	2.34149	2.25568	1.40551		16.2981		16.3834											13.9243		6.74927		4.883
	8		7											9		1.92192	2.09802	0.61134	2.50743	1.21934	1.41892	1.02461	2.45034	1.0169	1.22752	3.10397	0.811746	0.414724	0.842681		16.5216		14.0726											16.9386		4.84214		4.97422
	11		10											8		1.81486	1.86874	0.7626	2.16528	1.77749	1.27812	1.4939	1.43004	1.41186	1.10277	2.67518	2.98427	1.20526	1.19363		20.4114		22.1747											18.827		5.38913		4.50965
	11		10											7		1.11263	1.87367	1.08715	2.16672	1.54609	1.49958	1.62045	2.03289	0.30124	1.61874	2.4096	0.471835	1.22605	1.28546		20.3661		18.3603											14.8187		5.40112		5.44652
	9		9											8		1.59651	1.4796	1.6386	1.97569	1.75165	1.54521	1.71086	2.25994	1.68947	0.12383	0.359215	2.04621	0.928039	1.7731		18.5322		16.6946											14.7694		4.85642		5.39096
	12		12											7		0.917316	2.31989	1.98761	2.24953	1.26444	1.78347	1.5211	1.08444	0.68178	1.8699	1.26386	1.18066	2.56802	1.09349		20.9284		24.8046											15.9671		5.73384		4.83782
	13		9											5		1.81828	1.59372	1.8257	2.13995	0.890375	0.989079	1.65824	1.77751	1.16124	1.80847	0.710612	0.705335	0.527133	1.83014		24.7543		17.4397											13.8387		5.25161		5.16064
	13		11											7		1.70561	1.75066	1.46858	2.21737	0.980535	1.30553	2.24683	2.18096	0.480534	1.72503	0.481322	2.12606	0.664063	3.13923		21.3315		22.5978											15.6573		6.09427		4.86772
	11		4											11		1.86891	0.458609	1.3627	1.97502	2.07892	1.29858	1.40039	1.93889	0.348685	2.25744	1.86736	2.4201	1.87376	0.629525		22.7459		16.9487											15.656		4.83604		2.36006
	12		7											5		0.453289	1.43713	1.41	0.938128	1.31321	1.44817	2.2818	1.87233	1.86765	1.04062	0.480877	0.869262	1.72647	0.723705		25.7256		16.4613											12.8163		4.66461		4.2524
	16		6											7		1.71361	1.85103	0.708592	0.40821	1.84101	1.56176	0.742334	1.93071	1.08591	2.26278	2.09602	2.44314	3.12197	1.50432		27.2494		14.2915											16.6604		5.87169		4.19831
	7		7											5		1.78808	1.8329	0.35838	2.1167	2.21637	1.58887	1.41679	1.31353	1.45112	1.31717	1.45123	0.569198	2.63786	0.584898		17.9794		14.981											14.307		3.89335		4.6726
	7		13											8		1.99401	2.19113	2.5013	1.75002	0.619568	1.93489	2.21623	1.05419	1.33303	0.552141	1.74438	2.12151	0.554001	1.33003		13.7253		24.5375											16.1431		5.10008		5.29802
	7		10											9		2.25671	1.72588	2.59028	1.19995	1.84775	1.80693	2.19582	1.95542	0.435028	1.76671	2.05461	0.332518	2.18132	4.02023		14.9218		22.211											19.1413		4.69111		4.50227
	9		10											4		1.01361	1.25099	0.711444	2.26025	0.474851	1.52419	1.55222	1.42287	1.504	1.38476	0.989861	0.560587	0.937014	1.02586		21.3798		24.2786											14.6455		4.20959		4.11886
	11		12											8		1.11312	1.65877	1.42192	1.27018	1.8313	1.56075	1.99409	1.59299	1.23273	0.493066	1.36986	1.19581	0.613194	1.84293		20.4759		26.1342											16.4334		5.37217		4.59169
	12		9											12		1.77433	1.74441	0.437487	1.84151	0.491285	1.74125	0.985529	0.136905	1.11392	1.60046	1.73417	2.13624	1.58816	0.492438		21.3173		18.7336											19.4652		5.62923		4.8042
	8		6											3		1.88814	1.7525	2.20516	0.835564	2.32628	1.62773	1.99525	1.72497	0.743169	1.88253	1.89234	2.19932	2.62732	3.01492		14.3586		14.054											11.1158		5.57157		4.26924
	14		7											9		2.17518	1.10369	1.75017	0.741072	1.87404	1.58251	2.19806	2.21931	1.41929	0.656915	1.16352	1.17899	1.20471	0.516004		24.0775		15.3356											18.5056		5.81455		4.56456
	7		7											4		1.7961	2.2911	1.31033	1.78414	0.856685	0.314401	1.90055	2.03161	1.77526	1.36051	1.01873	1.52926	1.71828	1.54353		12.1561		15.3104											11.267		5.75842		4.57206
	6		6											7		2.16109	1.98629	0.776497	1.88041	2.03761	1.41771	0.410373	1.98476	0.837869	0.361056	1.92413	1.18286	0.144263	0.867352		12.5113		13.5031											11.7647		4.79566		4.44343
	10		6											7		1.38402	2.18671	0.941772	3.01917	1.18543	0.622391	1.33174	0.954268	1.46945	2.11501	1.42767	2.0471	2.45838	0.818704		18.277		12.4422											14.2087		5.47136		4.82229
	8		7											6		2.04536	2.01932	0.837561	0.352697	1.4001	2.12116	1.63621	1.76121	1.5667	1.35727	0.470458	1.75303	0.388061	1.70751		12.3225		18.5358											13.0248		6.49216		3.77647
	11		9											4		1.75837	2.06573	4.65401	2.43262	1.03215	1.40978	1.70629	1.1919	1.24654	0.635711	0.842402	0.809037	1.2851	3.57992		22.0077		18.164											8.5965		4.99824		4.95484
	6		5											4		2.03559	1.62329	0.450837	0.760181	1.59263	1.60538	1.91632	2.04026	1.53135	1.26915	0.710581	1.14701	1.58771	3.44736		19.1556		13.7978											10.7631		3.13224		3.62378
	7		9											6		1.57973	1.82737	1.19392	1.48613	1.21605	0.856545	1.62864	0.824086	1.22016	0.135687	0.832169	1.33268	1.67313	1.69706		13.8359		20.9619											10.6376		5.0593		4.29351
	11		10											3		2.33036	1.96391	0.845899	1.17645	1.64186	1.13284	1.53483	3.03068	1.45109	1.07479	1.72104	2.27232	1.42882	2.13735		22.5192		23.9091											11.3402		4.88473		4.18251
	13		6											10		0.688258	2.11837	0.390107	1.26148	1.41855	1.4979	1.34168	1.58009	0.87723	0.306378	1.17061	2.08911	1.28079	0.837707		23.7488		15.0244											24.4404		5.47397		3.9935
	7		9											7		2.23031	2.69016	0.635514	1.56135	1.27996	1.20697	1.99099	1.96959	1.10226	1.7893	1.81421	1.53829	1.79919	3.50796		16.0021		20.0156											13.0515		4.37441		4.49649
	11		7											7		2.41423	2.14936	1.97762	2.36076	1.49616	1.53344	1.273	1.86716	0.820936	1.61264	1.57154	2.10708	1.954	0.587211		20.6237		13.6565											15.1933		5.33367		5.12575
	5		8											9		2.23318	2.19427	1.73545	0.909164	0.51418	1.42491	0.300931	1.31032	1.53997	1.95545	1.1364	1.17075	1.0474	0.36414		12.4633		15.2882											15.4666		4.01179		5.23278
	9		9											11		2.52366	1.62229	0.422302	1.5363	1.18608	1.71522	2.10141	0.464865	1.51919	1.27131	0.196286	1.52872	0.691345	3.16004		20.7164		19.9684											22.0276		4.34438		4.50712
	10		10											6		1.35837	2.40676	1.68779	1.9622	1.20454	1.75935	0.610645	0.924754	1.02964	0.420272	1.83456	1.98886	1.3068	3.25607		21.2142		21.504											13.5323		4.71383		4.65029
	7		7											5		1.99456	2.31254	2.4865	1.14246	1.29881	1.82263	1.77933	0.18733	1.27051	0.678936	2.00653	0.222323	1.11231	0.482274		18.0797		13.9961											11.6683		3.87174		5.00138
	9		9											4		1.98333	1.52085	1.77222	0.631284	0.991386	1.61754	1.82298	0.928551	1.04759	1.47318	2.39692	1.56244	1.47327	0.749821		18.54		20.3891											11.9593		4.85437		4.41413
	8		5											9		2.04301	1.37256	2.05347	2.15661	0.921026	1.38641	1.88829	1.80328	1.53578	1.07655	1.57111	1.51182	1.56231	0.199775		15.1917		15.5865											15.4058		5.26602		3.20791
	8		6											10		2.04398	1.5444	2.05397	0.841141	1.36787	1.4455	1.99425	2.2051	1.15982	1.18522	0.800106	2.00278	1.36255	0.821263		16.3571		14.1915											20.3647		4.89085		4.22789
	11		10											7		2.11725	0.924646	1.52995	0.311711	1.29304	2.52068	1.61746	1.71694	0.885113	1.16484	2.36597	1.05574	1.16575	1.25064		20.939		18.3798											14.1742		5.25336		5.44076
	8		6											9		2.87934	2.05652	1.5379	1.80164	1.05757	1.59874	1.8278	2.06675	0.887197	1.22383	0.961612	1.65843	0.979758	3.26448		16.8913		12.504											15.6668		4.73616		4.79846
	8		5											5		2.31139	1.94676	2.41418	1.23661	1.14883	1.39918	2.85594	2.08431	1.13923	1.71556	1.46275	1.32219	0.891619	2.43381		15.7859		13.2141											11.318		5.06781		3.78383
	0		9											10		2.24388	2.17352	1.10006	2.35401	1.40215	1.62736	0.79437	2.03368	0.809698	0.840664	2.00376	1.62962	2.05332	1.19043		12.8964		19.844											22.4232		0		4.53538
	0		7											5		2.02878	1.03804	2.09761	1.83197	1.51992	1.31123	0.983007	1.88404	1.43894	1.1173	2.05885	1.01001	0.15648	1.73677		12.889		14.4928											11.1342		0		4.82998
	8		7											4		2.23894	1.44784	0.534047	1.38234	1.5316	1.56283	1.60178	1.86138	1.18822	1.70186	1.26541	1.09346	1.72621	0.247983		18.5681		14.747											10.8512		4.30846		4.74672
	6		9											5		1.22307	2.146	0.753724	2.23243	1.53282	1.14462	1.9376	1.98697	1.47575	0.112543	1.74941	1.84124	0.891055	0.77188		14.1911		20.5667											12.2296		4.22801		4.376
	10		7											8		1.39628	1.80488	2.19855	0.405495	1.14086	1.4233	2.08643	1.47201	1.11705	2.18912	1.64412	1.21131	1.50383	3.77734		17.6685		17.1376											15.5372		5.65978		4.08459
	7		7											7		1.37832	0.817597	2.3678	2.21416	1.32199	1.5132	1.86179	1.69111	0.946926	1.82717	0.947107	1.54561	0.195067	0.0558364		15.5961		17.1063											13.1724		4.48829		4.09206
	15		9											5		2.74448	2.21887	2.57772	1.04844	1.56755	0.953072	1.97322	1.75242	1.28565	1.5435	1.83852	2.02822	1.25901	1.09569		27.9977		23.0607											12.6355		5.35759		3.90274
	8		8											7		2.30823	1.89111	0.678927	2.48386	1.33061	1.54921	1.11559	0.25346	1.14636	1.25344	0.836063	2.08259	2.0091	1.00683		19.308		18.0397											20.5937		4.14337		4.43466
	12		9											6		2.59913	2.03161	1.46794	0.834373	0.83517	1.3471	1.08092	1.76413	1.25076	1.29946	2.12431	0.751282	0.943369	1.41073		22.608		19.4316											14.0941		5.30786		4.63164
	10		5											10		2.49005	1.69551	2.09058	0.692457	1.27355	1.89092	1.8814	0.713995	1.75171	1.72622	0.633469	1.28094	0.321161	1.41796		20.7873		15.119											26.2775		4.81063		3.3071
	9		10											4		2.49456	0.911705	1.99004	0.16127	1.91264	1.66045	0.880936	2.94537	0.758224	0.97169	0.66929	1.32802	1.9283	0.107975		16.8327		25.928											15.8571		5.34673		3.85684
	9		9											3		1.91634	1.60956	1.52868	1.54074	1.81998	1.74767	1.90252	1.57	1.31167	1.76615	0.271492	2.48661	0.809243	3.20839		17.4623		17.5236											14.8786		5.15397		5.13594
	7		6											8		2.0501	2.03469	1.92507	4.05077	2.02344	1.53937	1.78189	1.70014	1.16136	1.58459	1.20599	2.429	1.12988	1.83823		17.5406		13.6751											15.72		3.99075		4.38753
	9		8											9		1.76146	1.45412	1.4145	1.30711	1.72159	1.73373	1.69743	2.53646	0.150574	1.19969	0.680762	1.66188	1.29229	0.701261		16.9861		13.6876											19.7548		5.29845		5.84471
	8		7											6		1.79799	2.29228	2.03139	1.41277	1.12495	1.41767	2.98868	0.771116	0.529111	1.64586	2.40195	1.38664	1.49197	2.24075		15.1505		15.3323											14.052		5.28037		4.56552
	13		8											6		2.13401	2.07274	0.446295	0.569934	1.39352	0.611342	1.61878	1.88158	1.32957	1.43362	0.752744	2.7	1.84124	1.12473		25.4364		15.2376											16.0251		5.11078		5.25018
	8		11											5		2.47986	1.89941	0.743709	1.70205	1.56606	1.55708	1.11003	2.16943	0.817884	1.09499	3.23642	1.62847	1.18404	3.73167		15.356		23.7744											10.2042		5.2097		4.62682
	12		10											6		2.06211	2.01878	2.00385	0.552131	1.11618	1.59168	1.75197	0.762113	1.02494	1.50348	2.87461	3.34879	1.36837	0.580072		27.7369		22.388											14.9523		4.32636		4.46668
	7		7											7		3.12085	0.800636	1.36301	1.47126	1.93617	2.32734	1.90379	0.381674	1.98321	1.07911	1.65506	2.24141	0.970664	0.788416		13.4234		19.2389											17.3905		5.21477		3.63847
	9		7											8		2.11317	1.78701	1.14522	0.852372	2.53793	2.35059	1.05424	1.54615	1.19996	1.23139	1.23583	0.385517	0.506729	1.38771		15.2429		17.4588											15.7337		5.90438		4.00945
	13		6											7		2.60546	0.620297	2.16875	2.01355	1.711	2.08812	0.597967	1.88395	1.75854	1.43436	2.07632	0.573568	1.52994	0.489231		26.5587		16.8211											17.9863		4.89482		3.56695
	9		6											9		2.0744	1.45479	0.948088	0.042625	0.804467	0.915011	1.46259	0.986761	1.40309	0.831182	2.0684	2.45032	0.612387	1.78786		17.9911		13.5928											19.2547		5.00248		4.4141
	12		13											5		2.58087	2.16821	0.459945	1.55132	1.68899	0.340493	1.78875	1.56403	0.100678	1.24176	1.65989	2.66262	1.25893	2.50682		22.8533		23.967											12.8984		5.25087		5.42412
	7		0											4		1.03463	2.04793	1.26622	1.1974	1.37971	1.87434	1.87264	1.61641	0.745402	1.19214	1.623	1.33395	1.82514	1.52431		14.608		15.2916											12.8123		4.79188		0
	7		9											7		1.7378	1.17898	2.03679	2.70049	1.6923	1.27704	0.738008	0.566612	1.55479	1.33099	0.957289	1.05855	1.72798	0.598569		14.6321		19.1693											19.19		4.78399		4.695
	9		6											7		1.77493	2.72691	1.36723	0.890249	1.61214	1.74963	1.32001	1.86453	1.20982	1.24561	2.27628	1.80217	1.69146	2.06243		18.6435		13.0119											21.1375		4.82742		4.61116
	9		7											6		1.08145	1.4625	1.80072	2.51864	1.48296	2.10976	1.99366	2.10909	0.740843	1.10519	1.67621	1.98737	0.536146	0.245541		18.2756		14.8959											12.6951		4.92459		4.69927
	9		8											8		1.48566	2.58798	1.37839	0.65114	1.42132	1.85405	1.9475	1.47481	1.53934	1.66451	0.883216	1.58321	1.61642	1.59769		18.1608		15.0412											14.4613		4.95572		5.31872
	9		10											5		2.45127	0.823557	2.14906	2.67496	0.863989	0.392971	1.47375	3.45172	1.24464	1.3196	1.99866	2.45221	1.96137	1.22926		18.1037		23.6397											10.8182		4.97137		4.23017
	10		6											7		1.62602	0.486267	0.859748	1.98929	1.75814	1.38903	1.19035	1.64804	1.24169	1.37377	1.15424	2.23458	1.1517	0.110817		18.5486		16.0483											14.6274		5.39124		3.73872
	9		14											2		2.57079	2.15324	1.61851	1.69918	0.598166	1.00557	1.75128	1.86531	1.27276	0.734314	1.11146	1.11069	1.56578	1.88567		18.5759		27.8154											9.67553		4.845		5.03317
	13		12											6		2.15378	1.01702	1.97528	0.897237	1.60778	1.55547	1.74338	2.06705	0.384312	2.15657	2.02755	1.82264	0.398368	0.228018		25.0677		27.4804											15.3345		5.18597		4.36675
	8		10											7		0.546878	1.61157	2.26899	0.523057	1.68299	1.69463	1.59201	1.94685	1.42537	1.24723	1.51639	2.05783	1.35426	1.97477		16.9583		20.6074											19.8384		4.71745		4.85263
	10		10											7		1.88789	1.14008	0.111012	0.985219	1.60493	1.39101	1.80718	1.36442	1.36645	1.21847	1.71168	1.49842	1.38303	0.745048		19.518		21.6082											16.2599		5.12348		4.62787
	13		10											6		1.25826	1.895	2.35925	1.00423	1.30684	1.17672	1.73194	1.27435	1.09153	1.54221	0.85316	1.74328	1.16498	3.18051		23.6322		21.2179											21.4963		5.50096		4.713
	7		7											7		2.06351	1.52829	2.24943	2.87758	1.60835	0.442331	1.38417	1.77766	1.06986	0.910092	1.99076	1.53268	0.443903	2.02182		14.0523		13.3938											20.6523		4.98139		5.22631
	7		8											6		1.63805	1.62703	0.954692	0.680523	0.826894	1.133	1.64276	1.14053	1.48767	1.73606	1.4015	0.485978	1.60416	2.41735		15.222		16.7194											14.7496		4.59861		4.78485
	11		8											6		1.92824	1.80638	1.71218	2.01527	0.879458	1.26489	1.61272	1.77074	1.71644	0.625279	1.52198	1.49425	0.955677	1.12657		19.9513		13.4253											14.9437		5.51343		5.95888
	14		5											7		1.7889	1.7006	2.97815	1.90703	1.54358	1.54372	0.716165	1.91463	2.27889	1.28987	0.326445	2.33551	1.40029	0.220347		27.1458		12.8335											14.688		5.15734		3.89604
	8		7											7		1.51273	1.55983	0.633852	2.46571	0.269944	1.28177	1.25033	2.03727	2.75773	1.12394	1.77463	2.22783	1.26782	0.412088		16.1976		13.5916											16.2291		4.93901		5.15026
	8		6											6		1.82776	2.34715	2.18916	1.41088	1.76309	0.883333	1.48708	2.2251	1.60284	1.12271	0.099607	0.374248	1.00707	0.709627		14.6834		13.5713											14.305		5.44833		4.42108
	14		7											5		1.90142	1.87952	1.13204	1.98098	0.958871	1.57568	1.49822	1.25077	0.386291	1.8816	1.45545	1.86296	1.95462	1.63031		24.4806		16.4606											15.2422		5.71881		4.25258
	12		9											9		0.903862	1.99192	2.66496	1.75024	1.02867	1.53814	1.10412	1.97678	1.21935	0.422324	1.44458	1.00287	1.39171	0.613202		22.8689		17.6911											15.4176		5.2473		5.08731
	10		9											8		2.15904	1.93229	2.33121	2.20072	1.18295	1.81671	1.80766	1.37608	1.41589	0.54016	0.949339	1.09393	0.88748	1.34804		19.3982		17.1235											19.1339		5.15512		5.25593
	8		12											8		2.23452	1.83782	2.42092	0.811053	0.700858	0.697389	0.768212	1.72048	1.5785	1.3848	2.19005	2.23276	0.296264	0.908921		15.0979		21.1706											16.8007		5.29874		5.66824
	10		7											5		1.96503	1.94823	1.93992	1.75077	0.766303	0.919665	1.69125	0.322109	0.83141	1.47212	0.895368	1.47194	1.97803	0.863762		18.9605		14.7556											9.5652		5.27413		4.74397
	6		9											5		2.4236	0.938863	2.94847	1.39358	1.18861	1.70769	1.60917	1.77429	0.41668	0.72147	2.15525	1.92887	1.58435	1.39634		13.504		16.6374											11.2903		4.44314		5.40951
	9		8											8		1.27557	1.32031	0.288492	1.25858	1.2689	1.37195	1.70194	1.71363	1.11785	1.43302	0.255898	1.22444	0.697685	2.65129		15.6078		13.79											19.9521		5.76636		5.80129
	9		8											4		1.6195	1.94863	2.80668	2.08642	0.949657	1.21102	1.81997	1.58377	1.36897	1.66881	1.9708	0.696328	1.62411	0.988628		18.6053		18.9844											18.5199		4.83734		4.21398
	8		7											8		2.03738	2.05286	1.26744	0.535362	1.3696	0.99505	1.83426	1.69675	0.236176	1.3105	1.66987	0.136275	2.18756	2.28062		16.3414		16.9513											18.2142		4.89553		4.12948
	7		10											7		0.989945	2.15837	1.46852	2.41514	1.23547	1.58036	1.69703	1.47174	1.31077	1.58197	1.28036	1.86165	2.42615	1.36029		16.8882		17.3105											19.5241		4.1449		5.77683
	7		7											6		1.78084	1.89638	2.44397	1.53672	1.05579	0.141297	1.71169	1.90278	1.44545	0.861269	1.38582	1.36468	0.596792	0.24986		15.4698		15.6871											14.2737		4.52494		4.46226
	13		7											2		1.17288	1.70573	1.0472	0.622116	0.727451	1.53018	1.51525	1.33966	0.883877	0.318703	1.91685	1.18383	2.41106	1.97178		26.168		17.0168											10.1948		4.9679		4.11357
	11		8											6		1.89268	1.80751	1.48607	0.348958	1.21576	0.503202	1.95632	1.55676	1.19648	1.73523	1.05446	1.1118	1.2296	1.09992		22.7234		16.0622											10.7809		4.84083		4.98065
	9		7											6		2.00061	1.9643	0.628028	0.411471	1.23494	0.228901	2.18791	1.71443	1.46684	1.13388	1.50035	1.71559	2.26587	2.14		18.3766		13.9358											13.8842		4.89753		5.02305
	11		7											6		2.24034	1.81615	1.58198	0.321864	0.991011	1.59116	1.79045	1.90646	0.43735	1.54386	1.72813	1.99949	1.15443	1.94715		22.5097		14.0981											14.4292		4.88678		4.96522
	9		8											7		1.25582	1.91819	2.70329	4.35828	1.65842	1.01968	1.97221	2.04597	1.27161	1.07278	2.31208	1.38866	1.70429	4.63749		17.1409		18.8319											17.7327		5.2506		4.2481
	12		9											4		1.66954	2.00667	1.42344	1.1311	1.37272	1.14571	0.271294	2.00129	1.08309	1.62657	0.988569	1.67597	0.755839	1.43249		23.2053		21.2541											11.5388		5.17124		4.23448
	11		8											7		1.76767	1.54186	2.13837	3.52011	1.93415	1.63823	1.82382	0.580233	0.789628	1.00697	1.47974	1.6535	0.429981	0.843938		22.8622		16.0038											14.4935		4.81145		4.99882
	10		4											7		0.477931	1.69407	2.02307	0.612304	1.35822	1.43165	1.63834	1.46458	0.526567	0.873599	1.62315	0.266968	1.9411	2.32457		16.8756		16.8065											14.9881		5.92572		2.38003
	9		11											7		2.16446	2.28105	2.59239	0.831156	0.357383	1.51978	1.57683	1.29394	1.72394	1.10662	1.72276	1.90617	2.16457	1.70598		15.7559		21.1907											15.1314		5.71214		5.19095
	9		9											3		1.7958	1.02201	1.80573	1.27947	0.994827	0.908145	1.12609	1.0517	1.28986	0.935642	1.61274	1.34102	0.944852	1.90409		17.992		17.7093											10.6769		5.00223		5.08207
	10		9											7		1.27122	0.767324	3.04539	3.80487	1.74233	1.56044	2.14586	1.60627	1.29279	0.913758	1.03514	1.81059	0.389746	1.56358		18.0403		16.622											15.3949		5.54314		5.41451
	13		10											9		2.61597	1.79902	0.989951	0.688218	0.235353	1.39255	1.3768	1.53465	1.31901	1.34304	1.78701	0.885148	1.43261	1.23188		27.1177		19.2775											16.2529		4.79392		5.1874
	6		5											6		1.94917	1.55198	2.84407	3.57653	1.45361	1.45175	1.67119	0.731888	1.00068	1.51603	0.896721	1.90575	1.13377	0.298905		14.2442		15.8724											14.4534		4.21225		3.15012
	12		8											9		1.81568	1.78224	0.97541	1.82528	1.82801	1.53027	1.68834	1.54199	1.43382	1.46911	1.9278	0.242416	1.75566	1.02169		20.3488		15.4807											19.3315		5.89715		5.16772
	9		8											9		0.676659	1.08768	2.68722	0.160627	3.60932	1.09889	0.485708	0.621911	1.35692	0.99226	1.2697	0.214898	1.67875	0.524233		17.8293		19.279											19.1108		5.04786		4.14959
	12		7											9		1.40682	1.49673	2.14319	4.20329	1.13823	1.7799	1.72068	1.58063	0.640895	2.12626	1.75281	2.39601	0.287557	0.786312		24.096		18.7311											17.3073		4.98007		3.73709
	6		11											7		2.31491	2.54775	1.38189	0.247912	0.17787	1.41748	1.63843	1.61178	1.46079	1.27229	1.65853	1.32027	1.39189	1.06133		13.4014		22.555											11.5715		4.47715		4.87697
	15		8											5		2.10627	2.35377	1.09683	2.71321	1.68624	1.58186	0.889251	0.875487	1.75506	1.26044	0.726483	1.78884	1.61384	0.399785		25.3715		17.1558											11.2836		5.91214		4.66316
	12		5											8		2.25882	2.33607	2.27908	2.71384	0.632602	1.3551	1.86347	1.868	1.16737	1.04635	1.0865	1.53173	0.550648	2.08934		20.0087		14.5715											20.986		5.99739		3.43137
	7		9											4		1.39322	2.44012	1.8845	0.508698	0.950694	1.45535	0.525666	0.593233	1.54497	1.1964	2.08096	0.865515	0.83534	2.47686		14.1958		17.5264											12.7808		4.93104		5.13512
	10		6											10		2.44126	1.72957	1.83792	1.87273	1.32202	1.48815	1.5021	1.51712	1.58749	1.18588	2.35482	2.20465	2.01597	0.508856		23.3678		13.7338											19.4572		4.2794		4.36877
	7		6											5		2.00028	1.81123	1.22202	0.940735	2.09998	1.21658	0.741052	1.96462	1.25955	0.802863	2.23084	1.45676	0.140352	0.762966		12.965		13.9682											10.7027		5.39914		4.29548
	9		8											6		2.05652	1.38767	2.49818	1.86028	1.45003	1.78645	1.58191	1.71869	0.954665	0.900663	1.52743	0.852017	1.0861	1.53337		19.0812		19.0552											16.5067		4.71668		4.19834
	11		8											7		2.05141	2.12228	1.02752	1.84457	1.91055	1.79583	1.64219	0.985627	0.791285	0.672044	1.97295	1.9501	1.2523	3.44762		18.3993		16.9648											16.2661		5.97849		4.71563
	11		7											6		2.03133	1.97672	0.716264	2.07958	1.33062	1.77539	1.50372	1.8694	1.49241	1.0631	0.894035	0.97326	0.509894	0.937196		21.6465		15.8187											15.6398		5.08166		4.42515
	7		7											5		1.17062	2.31896	3.21546	0.567297	1.7355	1.47239	1.49871	1.57283	1.54943	0.576477	2.55642	2.71585	1.74122	0.545725		12.5915		17.8744											16.4483		5.55932		3.91622
	8		6											4		1.53163	1.91912	0.912602	2.19593	1.80945	1.2969	1.73067	0.909445	1.86195	1.43208	1.82138	0.660744	0.866856	0.674898		15.7501		19.4003											13.4772		5.07932		3.09274
	7		9													2.06815	1.46513	2.54283	1.73409	1.10377	1.63745	1.17957	1.7415	0.578051	1.08184	0.315991	2.25434	1.75694	1.40058		16.8041		16.1572													4.16565		5.57027
	10		7													1.53328	2.64467	0.972164	1.77659	1.78439	1.52383	1.59257	0.959386	0.719574	0.328871	1.69779	2.20774	2.15232	2.05403		17.7916		14.0717													5.62062		4.97451
	8		5													1.42952	1.81565	0.625832	1.11086	1.10299	1.39185	1.74423	1.06546	1.13252	0.869639	0.677824	2.06862	0.392709	0.899595		15.9669		13.6154													5.01036		3.67232
	16		8													1.63208	1.64631	2.03003	0.427745	1.58862	1.69322	1.22721	1.50617	1.41832	1.50379	2.01111	0.323289	1.8755	1.83403		27.8156		19.8319													5.75217		4.03391
	7		7													2.90598	1.75412	1.22161	1.96465	1.43113	1.65728	1.44641	1.86946	0.365067	1.43066	1.48785	0.73743	1.59857	0.82543		16.7541		16.6689													4.17808		4.19944
	10		10													2.56961	2.16117	0.677046	1.68204	1.8077	1.43619	1.69469	1.69284	0.659962	1.37502	1.28775	1.68924	0.180245	1.29626		16.9029		21.6074													5.91616		4.62805
	9		5													2.3341	2.06516	2.76024	1.95626	1.24171	0.981268	1.84491	1.79539	1.2707	1.44791	0.710786	1.79045	1.02242	2.23732		20.8507		15.4347													4.31641		3.23945
	8		8													2.31378	1.68963	1.4899	0.930423	1.39269	1.36813	0.926744	0.36935	0.869025	1.44537	1.38925	1.11952	1.50276	0.777004		13.3694		15.7637													5.98381		5.07495
	6		7													0.599835	2.31044	2.09559	2.3632	1.97161	1.51893	1.8864	1.89995	1.00596	0.21042	0.775338	0.755722	1.73389	1.92894		13.199		15.6071													4.54579		4.48513
	6		11													2.07766	1.73213	1.42479	0.799964	1.22002	1.03325	1.54467	1.60331	1.34235	1.60617	2.45391	1.60175	1.67268	1.36903		15.6802		23.4588													3.82649		4.68906
	9		9													1.27479	1.2571	0.810318	0.49373	1.49744	1.80842	1.29195	1.86755	0.922901	1.10627	1.58	1.74351	1.48812	0.729765		18.4965		20.2874													4.86578		4.43625
	10		8													0.729913	1.77033	1.44857	2.4039	1.57878	1.39606	2.07584	1.70717	1.36299	1.59863	1.17961	0.910534	1.725	0.693896		20.066		15.2056													4.98356		5.26121
	8		6													2.03688	1.25827	1.59248	2.40956	0.90725	1.19879	1.54412	0.131809	0.439858	1.42963	1.73231	2.16332	1.5353	1.5459		18.1726		15.0174													4.40224		3.99537
	7		9													1.53856	2.10509	1.0225	2.21664	1.75107	1.57693	1.46235	1.78767	1.22004	1.30884	1.18527	1.06333	1.70536	2.17099		15.1171		17.6046													4.63052		5.11231
	9		6													0.809271	1.57628	2.7936	0.86106	0.836175	1.85829	1.63192	1.42069	1.66743	0.834665	1.07807	2.25519	1.87454	1.18163		18.3897		14.4293													4.89405		4.1582
	5		5													0.361667	1.71452	0.0802872	1.16934	1.53195	0.19776	1.82924	1.69507	1.00975	0.784382	1.23692	1.78654	0.81752	2.12322		13.133		14.3011													3.80721		3.49624
	7		9													1.76322	1.97752	2.9871	0.41143	0.495938	1.62939	0.890311	0.679257	1.34355	1.2962	2.53101	0.98616	1.23305	0.824864		14.3657		17.4773													4.87273		5.14954
	8		6													2.0595	1.96687	0.292385	3.0944	1.59064	0.877991	0.605043	1.4909	1.24689	0.641242	0.789568	2.27798	1.23256	2.84397		15.4582		11.8722													5.17523		5.05384
	8		6													0.958571	2.18719	1.99222	1.77696	0.869749	1.44247	2.28167	1.77241	1.02657	1.47767	1.80134	2.10638	0.560892	0.927858		14.5666		12.1851													5.49203		4.92404
	7		10													2.32375	1.0733	1.81024	0.780496	0.89278	1.62289	2.00355	0.957992	1.46862	2.29993	0.754219	0.448272	1.62047	0.8223		12.9719		24.3311													5.39628		4.10996
	13		10													1.76599	2.18315	2.19086	1.0357	0.978936	1.24221	3.26861	1.60572	1.14055	1.61724	0.833051	2.24606	0.351462	2.86337		24.559		21.7232													5.29337		4.60337
	7		10													1.94109	1.442	2.51103	0.335372	1.97825	1.99725	1.44617	0.578657	1.13115	1.48769	1.52217	2.78939	1.03281	1.03102		16.2216		18.5835													4.31523		5.38112
	8		12													1.40246	2.24136	1.9734	2.244	1.08367	0.711225	0.067492	1.85446	1.1437	0.917828	1.80152	1.20172	1.76087	1.87907		17.222		22.876													4.64522		5.24567
	8		7													1.64138	1.93084	1.9577	0.554211	1.67082	1.7163	1.47729	1.78034	1.60367	1.73874	1.15744	3.0395	1.08158	2.29173		15.1328		15.077													5.28654		4.64284
	6		7													0.625243	1.8546	3.37226	1.07983	1.11607	1.20574	1.53481	1.69829	0.902007	1.96629	1.15753	1.64162	1.01332	1.51933		14.133		17.4767													4.24538		4.00533
	7		6													1.35363	1.94774	0.7629	1.02413	1.54569	2.29466	1.57653	2.09816	1.77429	1.57862	1.39431	2.5332	1.93417	1.95248		12.1043		14.1076													5.78305		4.25304
	11		7													1.55534	1.2918	0.848432	2.31976	1.34252	1.66271	1.85903	0.667526	1.56041	0.289527	0.432124	0.58162	1.34876	2.35028		20.3257		18.6428													5.41186		3.75481
	12		8													0.239225	2.27205	0.414383	1.84087	1.2446	1.715	1.32327	2.05417	1.12412	1.52837	1.92339	0.516046	1.31443	1.09927		23.3488		16.324													5.13944		4.90076
	8		5													1.9676	1.85428	1.4414	0.302005	2.79867	1.3829	1.14762	0.618804	1.34316	0.808008	0.978894	2.08595	1.40389	0.812925		18.0897		13.8133													4.4224		3.61971
	7		7													1.81262	2.19521	2.07873	1.65978	0.822471	1.67822	1.71473	2.21802	1.24036	1.02278	1.9115	2.33952	1.65584	2.15236		13.2202		13.9396													5.29493		5.02168
	7		12													2.30557	1.70488	1.1428	1.83004	1.32771	1.37661	1.4195	1.22893	1.26024	1.07887	1.90969	1.76274	1.70397	1.86734		13.9569		21.5692													5.01542		5.56349
	7		7													1.84793	2.19651	1.34991	1.88739	2.04779	1.75428	1.578	1.69015	1.20759	1.13131	1.83381	1.8764	1.45174	0.95412		12.7061		16.5032													5.50915		4.24159
	7		6													1.24393	1.35013	1.66149	1.61959	1.41714	1.78552	1.62406	2.01925	0.631177	1.09535	1.16979	2.30873	1.17002	2.45939		14.4049		14.0249													4.85945		4.27811
	10		7													2.04195	1.90034	1.50846	1.10398	1.29229	1.2325	1.64699	1.17635	1.11794	0.998563	1.65572	2.78812	2.02464	1.65443		24.1927		19.1988													4.13348		3.64607
	1		8													0.90014	2.02676	1.25536	0.0916107	1.68991	1.35062	1.07457	1.7821	1.46379	0.833332	1.54547	2.04855	1.58615	2.14422		3.90498		20.2975													2.56084		3.94137
	6		6													2.24731	1.62563	2.71223	1.17054	3.32517	1.4023	1.61666	2.11135	1.57214	0.852847	1.09855	0.564668	0.972948	0.907688		14.2716		15.8611													4.20416		3.78285
	9		8													2.39935	1.13474	1.122	1.91683	2.35582	1.60469	1.40759	1.80751	1.25823	1.20714	1.07032	2.50044	2.29603	1.45137		15.2781		16.0438													5.89077		4.98636
	7		6													2.39528	2.12878	0.319367	0.49963	1.43194	1.38467	1.56235	1.31641	1.45265	1.38877	0.903659	0.606402	0.173041	1.99401		14.4483		12.3742													4.84486		4.84879
	7		6													2.51557	2.19626	0.787803	1.20581	1.60477	1.53079	0.599567	1.22662	1.16851	0.956203	1.50471	1.91508	0.589921	1.49643		16.5527		12.7651													4.22892		4.7003
	10		11													0.16018	1.75643	1.08741	2.95714	1.47946	0.990656	1.37262	1.69049	1.65839	1.87487	1.99297	0.789545	2.06499	3.37617		14.9891		19.1903													6.67152		5.73206
	12		13													0.843922	2.29698	0.323212	0.828446	0.463415	1.68287	1.25514	1.57928	0.58774	0.332269	0.704578	1.17401	0.420959	0.344097		23.2617		22.4244													5.15868		5.79727
	7		11													3.37507	1.88419	2.01056	0.298704	1.82388	1.96157	2.03273	1.13857	1.95611	1.19871	1.51313	2.10024	1.66498	0.827089		16.5508		21.1253													4.2294		5.20702
	9		8													0.819736	1.8539	2.43351	2.55953	1.09812	1.14305	1.80531	1.00377	0.693978	1.05759	0.963002	2.52581	1.19495	2.13823		20.4288		13.6487													4.40555		5.86134
	11		5													0.664951	1.06225	1.97641	2.77021	1.80124	0.73701	1.72943	1.87002	1.76653	1.03144	1.2925	1.08375	1.23614	2.15208		21.0122		11.5764													5.23505		4.31912
	9		5													3.77612	2.10578	1.70262	1.78693	1.43797	1.68762	2.28107	1.83698	1.7176	1.50158	1.61385	0.790789	1.346	1.46018		16.2249		12.5571													5.54703		3.9818
	6		10													1.15207	2.22401	1.00583	2.22265	1.26985	1.59152	1.95953	1.77162	1.72192	2.16208	1.40418	1.53332	1.01576	1.40152		13.7203		18.1833													4.3731		5.49955
	7		7													0.145412	2.1532	0.654545	2.39121	1.24258	1.80181	2.06683	1.84041	1.62149	1.25866	1.79848	1.51268	2.56364	1.82601		14.1945		13.0017													4.93149		5.3839
	6		6													1.53537	2.40743	1.53422	0.49955	1.91564	1.91903	1.89942	0.980629	3.37671	1.60682	1.09495	1.8326	1.34993	0.646058		13.2929		12.7648													4.51369		4.70042
	13		9													1.94096	1.95975	1.74729	2.7202	0.476126	1.73165	2.25539	1.54918	0.957904	1.143	1.75451	1.99231	1.42819	1.36613		21.2568		17.1056													6.1157		5.26145
	8		8													2.04248	1.94998	2.21366	0.460759	1.77946	1.79381	1.30795	1.88457	1.50451	0.83356	1.57654	1.90986	1.53369	2.06259		15.7533		13.5921													5.07831		5.88576
	9		7													1.60059	1.87916	1.23074	1.7265	1.85047	1.84211	1.71145	1.24152	1.74167	1.64247	2.04985	0.383163	2.10472	1.48991		17.8056		14.445													5.05459		4.84596
	9		9													0.514879	1.9505	1.28609	0.165226	1.78725	1.67089	1.10757	1.69837	1.52511	1.43778	0.453051	2.43762	2.04272	2.12265		15.0921		17.8299													5.96337		5.0477
	7		10													1.70692	1.87948	0.817579	1.67436	1.97357	1.04633	2.32022	1.77782	1.29141	1.51942	1.55618	0.706212	1.0256	0.584412		14.0243		20.6794													4.99133		4.83572
	9		11													1.8991	2.07952	2.04879	2.07932	1.03052	0.14896	0.944263	1.58554	1.5458	1.03963	0.973114	1.93632	0.696986	2.98144		18.6646		21.112													4.82196		5.21031
	7		8													1.96085	2.29419	1.65836	2.25925	1.04346	1.73509	2.00235	1.73684	1.31007	1.46469	1.00958	1.97381	1.39279	0.601119		15.0751		13.566													4.64343		5.89712
	8		7													2.08402	0.901803	2.02496	0.750392	1.8536	1.63031	1.75555	0.40373	1.58483	1.67613	1.6899	0.959712	1.29065	0.413797		16.2823		13.186													4.9133		5.30867
	7		9													0.224918	1.51187	1.79493	0.726802	0.854454	1.80604	1.95831	0.188456	1.50572	0.863682	1.02503	2.10607	1.5003	2.98166		15.5323		18.2398													4.50675		4.93426
	6		11													1.83061	1.89103	0.608989	0.371923	0.939317	0.5731	1.71225	2.35464	1.25717	1.14896	0.946475	1.36131	2.08737	0.531142		15.0946		21.8305													3.97492		5.03882
	9		9													1.6899	1.65682	0.64378	2.19576	1.93952	1.66817	1.66758	1.41037	1.20727	0.918589	0.418023	1.09263	0.627957	1.5967		20.4794		15.9333													4.39466		5.64853
	9		11													1.8774	2.13411	2.72397	1.35566	1.24189	0.27363	1.99434	2.23938	1.29118	1.39896	1.13403	2.27344	1.59997	3.96122		16.5836		22.4192													5.42705		4.90651
	7		7													2.22466	2.04501	1.48289	2.48343	1.10406	1.54891	1.6111	2.26088	1.75022	1.23903	2.03739	2.15868	0.938388	0.196033		13.8562		14.7313													5.05191		4.7518
	12		13													2.00486	2.02198	1.07968	0.740426	1.13908	1.63783	1.99639	0.947169	1.50631	1.22231	2.15882	1.40515	1.45543	2.44365		22.0763		25.1196													5.4357		5.17524
	8		7													1.47658	1.20985	3.31922	2.04602	1.42222	1.43413	1.63956	0.921239	0.779239	1.14464	1.86016	1.25595	2.61819	1.2875		13.9812		17.6246													5.72196		3.97173
	6		8													2.56605	1.63483	3.4862	2.58867	2.97754	1.43749	2.04235	1.80906	0.421893	1.45345	2.82392	2.20921	0.292186	0.137156		12.374		17.3666													4.84889		4.60655
	1		10													0.621398	2.17899	0.967119	2.95136	1.18513	0.841896	1.11214	1.07026	1.44064	1.76001	1.00368	1.96107	0.782439	1.7086		3.51898		19.0902													2.84173		5.23829
	10		11													0.100744	2.12865	0.854573	2.02299	1.39048	1.37196	2.12782	3.82865	1.22721	1.06121	2.0214	1.81297	1.67262	1.61717		20.7153		23.1766													4.82735		4.74617
	8		11													1.79149	2.1779	2.33045	2.96292	1.50668	1.3304	1.70037	0.425899	1.51823	1.37258	0.774483	2.08231	0.984084	3.5021		15.0744		21.1592													5.30702		5.19869
	12		10													2.00769	1.79126	1.05085	1.29573	1.12622	1.41808	0.780865	2.286	0.900075	1.27911	2.2102	1.81581	1.29329	2.17019		26.3434		17.022													4.55522		5.87475
	8		8													2.73374	1.2339	1.74364	0.778979	0.756956	0.966492	1.43891	1.77883	0.730555	0.85622	0.344708	1.25333	0.918122	1.74501		19.4329		14.9686													4.11674		5.34452
	12		9													1.94739	2.65124	0.816558	1.10852	0.854451	1.53776	2.02937	1.68434	3.45488	1.32513	1.13991	1.91142	1.35467	2.24256		20.7393		19.2661													5.7861		4.67143
	8		7													1.62231	1.9489	1.84739	2.17362	2.05222	1.68001	1.70859	2.02824	0.303376	1.46358	0.682104	1.65464	1.70761	1.52147		14.2475		15.0221													5.61502		4.65982
	13		9													2.29231	1.94389	2.12296	0.693995	0.811032	1.74593	1.98903	1.88315	0.806853	1.57611	1.89516	1.79833	0.417002	1.7924		24.8106		18.0496													5.23969		4.98627
	13		10													1.55163	1.53745	1.45999	1.89121	2.32321	0.444895	1.68806	1.88174	1.13296	1.03002	1.81035	1.02232	2.34485	1.61631		23.028		19.2903													5.6453		5.18395
	6		10													3.0319	1.72426	2.39159	0.993694	2.68706	1.96077	1.08674	1.8621	1.62286	1.56343	0.12134	1.74031	0.34156	1.9317		16.4757		21.5371													3.64173		4.64315
	8		10													2.72799	1.92514	1.06232	2.19668	1.45125	1.54325	1.58086	1.05364	0.770775	0.871543	1.20467	1.34463	1.572	1.81963		14.5387		17.6069													5.50256		5.67958
	12		8													1.90711	1.86779	0.999164	0.615341	1.6801	1.40105	1.69189	1.75213	1.56392	1.4641	0.0713667	1.35281	0.969272	0.619682		23.7819		15.1267													5.04586		5.28867
	6		11													1.97565	2.16482	2.01148	0.279429	1.08085	1.62567	1.39587	2.37647	1.64259	0.956409	1.78766	1.75124	0.718503	2.80585		11.7704		24.3932													5.09753		4.50945
	10		8													2.14164	2.07541	2.1679	2.78764	0.863478	1.52396	2.05855	0.611837	1.59453	1.5838	1.74556	1.83978	1.23003	3.27399		17.4636		14.9572													5.72621		5.34859
	13		8													0.367586	1.78037	1.57625	2.29959	1.25867	2.27643	1.41785	2.37701	1.51331	1.01073	0.809537	1.56444	0.695161	1.12998		27.704		14.7769													4.69247		5.41384
	10		8													2.08521	1.20199	1.47032	1.05726	1.79502	1.44024	1.76096	1.80114	0.350078	1.15296	0.561317	0.768592	1.12923	2.94447		19.9803		13.5861													5.00494		5.88835
	9		6													1.55148	1.70552	0.691885	2.18941	1.52216	1.65956	1.69769	1.91777	2.61484	1.59879	3.26086	1.38189	1.11732	0.479404		17.9889		15.4248													5.00309		3.88983
	13		7													1.68674	1.34173	1.67249	2.09907	1.39309	1.76429	1.66261	2.03555	1.48855	1.15517	0.483386	0.873911	0.950728	0.716331		25.0215		15.784													5.19554		4.43488
	9		9													1.68867	0.611228	1.98044	0.751008	1.42283	1.7602	0.978341	0.210296	0.798022	1.21977	1.75313	1.41024	1.16098	2.61567		18.8274		21.4376													4.78027		4.19823
	7		8													1.59377	2.55096	2.69424	2.1499	1.99088	1.59113	1.50239	2.11662	1.2389	0.260879	2.21669	0.640544	1.17083	2.02027		16.9399		14.1199													4.13226		5.66576
	5		7													0.638827	2.0268	2.50204	1.90585	1.42142	1.55936	1.7865	1.44458	1.53177	1.144	1.73305	1.60092	1.80471	0.526173		15.6627		15.0375													3.19229		4.65502
	9		7													1.65008	1.88632	2.40674	1.45926	1.63575	1.39859	1.16091	1.8833	0.63817	1.05709	1.04955	2.05566	1.21131	3.00149		21.2161		16.1047													4.24206		4.34655
	10		9													1.45343	1.57976	0.345602	0.125365	1.45884	1.67388	2.1832	1.58852	1.22443	0.150004	0.524102	0.261462	1.43306	0.410099		19.1011		15.0722													5.2353		5.97125
	9		11													2.00445	0.830149	1.99435	2.2755	1.64924	0.632211	2.3625	1.4258	1.47259	1.3404	4.0808	1.44756	1.32695	0.588452		16.5771		21.545													5.42917		5.10559
	9		8													1.19525	2.07253	2.09039	0.130766	1.43065	1.45112	1.96898	1.96074	1.37796	1.55592	0.917739	1.62435	1.54047	4.8177		17.1024		16.2244													5.26243		4.93083
	10		10													2.38906	2.39217	0.932585	2.72698	2.09153	1.29158	0.65026	1.23345	1.69459	1.54125	1.64273	0.770802	2.08424	3.36765		22.5155		20.1409													4.44138		4.96502
	7		12													1.14296	1.83888	1.74671	0.611322	1.58565	1.8094	1.81625	1.34906	1.32753	1.90023	0.843881	1.96109	1.88961	0.256297		13.1877		24.5905													5.30796		4.87992
	7		8													1.85264	1.71482	1.64785	1.04628	1.53847	1.53883	2.37602	1.80414	0.405329	0.788668	1.86523	1.83568	0.359831	1.16253		16.4844		17.2279													4.24644		4.64363
	5		8													2.39545	1.77601	0.661938	2.36094	1.80148	0.784757	1.51556	1.74807	1.27031	1.53295	2.35616	1.07016	1.9315	1.10428		10.438		17.2628													4.7902		4.63424
	5		7													2.29114	0.975871	2.35079	2.10919	1.43756	1.28601	1.37772	1.76808	0.619091	1.19173	0.827809	1.82387	1.02402	0.570063		12.1761		14.5276													4.10642		4.81841
	13		7													1.51972	2.31926	0.704724	1.31049	1.78694	0.523705	1.97475	1.47825	1.42174	1.66	2.70042	1.64542	1.39713	3.55479		25.6144		14.0533													5.07527		4.98104
	15		12													0.56336	2.32964	0.331137	1.10317	1.25762	0.85766	1.15675	0.918744	1.02545	1.16744	1.25987	1.16851	3.14985	0.242252		23.9914		24.0136													6.25224		4.99717
	8		12													2.54976	2.39578	2.07752	1.52573	0.980696	1.55178	2.31187	1.73214	1.62309	1.53581	0.844522	1.62809	0.438466	2.8359		16.0389		24.8559													4.98788		4.82784
	6		14													0.533954	1.9263	1.70212	0.77513	1.85719	1.79062	1.64563	0.693843	1.40667	1.3045	2.39058	1.65525	2.15866	0.542899		13.6432		24.2899													4.39778		5.7637
	7		8													2.57424	1.98484	0.232613	1.46392	1.4432	1.47579	1.66482	1.81265	1.47937	1.42888	0.754691	1.22844	0.602001	0.947845		13.3431		16.1685													5.24617		4.9479
	6		12													2.55262	0.632122	0.0722559	1.83875	0.852961	1.6179	1.67976	1.59135	1.57425	0.52021	2.00329	1.71385	0.696191	0.597031		12.5264		22.6671													4.78989		5.29401
	7		10													1.15714	1.82927	2.29899	0.657659	0.682151	1.68408	1.68042	1.80914	1.5867	0.716062	1.80795	1.71814	0.539166	3.29035		14.0476		19.2213													4.98307		5.20257
	7		6													0.987651	1.67839	1.17145	1.72297	1.37635	1.51428	1.71658	1.62945	1.26194	0.920814	1.73493	1.84212	1.55567	0.371639		14.2756		16.4804													4.90347		3.64068
	10		11													1.33178	2.26884	2.47714	2.54593	1.66231	1.31314	0.919039	1.67317	1.62982	1.18213	1.7372	1.29916	1.95908	0.799582		19.2382		21.9242													5.19799		5.01729
	6		10													1.91754	2.18713	3.36246	1.77562	0.889808	2.85985	1.43764	1.61304	0.892233	1.28093	2.06429	0.283839	1.37968	1.60985		15.8535		24.0431													3.78464		4.15919
	12		9													0.13702	2.39963	1.36155	1.72114	1.66366	0.96346	1.17316	1.07752	1.07948	0.292822	0.228173	1.78847	1.32572	2.91969		20.6221		17.279													5.81899		5.20865
	7		6													1.92899	2.16497	0.401481	2.18399	0.363512	1.48804	1.7535	1.72405	1.42895	1.55551	1.35135	1.40124	1.00619	0.0631382		13.3241		13.1449													5.25366		4.56452
	12		12													1.9722	1.4498	3.55904	2.43267	0.932347	1.19184	1.53714	0.10881	0.799661	1.74718	1.55053	0.642001	1.74748	1.74432		18.6969		22.1135													6.41817		5.42656
	12		10													1.68177	1.98515	0.893832	1.22561	1.89762	1.38566	1.81215	1.81618	1.36503	1.27781	0.975788	1.45885	1.47388	3.03539		20.0148		18.0471													5.99558		5.54105
	5		8													1.71853	0.703875	0.916294	0.647309	1.19742	1.39473	1.73339	1.67918	1.25669	1.66178	0.495404	2.3894	0.798709	0.0931775		12.0815		17.82													4.13857		4.48933
	6		7													1.81534	2.01465	0.562903	1.69997	0.96163	1.72979	1.97	1.61568	0.691225	1.22616	1.82545	1.92308	0.89462	0.797236		13.0446		13.2207													4.59961		5.29473
	5		6													1.93449	1.83863	0.759968	2.45467	1.62785	1.84535	0.824121	2.05497	1.12034	1.6027	0.85413	1.53996	1.01359	1.10365		13.6878		12.0092													3.65288		4.99617
	6		13													1.83687	2.13691	2.66865	1.09252	0.55561	1.68289	1.66515	1.92001	1.47778	1.24745	3.36128	0.403093	1.50746	2.5512		11.4098		25.1169													5.25865		5.1758
	11		5													1.72979	2.21305	0.0951534	2.1033	0.70324	1.50792	1.91687	2.0965	1.31812	1.08197	0.819017	1.64675	2.2234	2.31233		21.6513		12.4958													5.08053		4.00133
	9		6													1.17267	1.94421	2.30758	1.07911	1.56394	1.37393	2.34159	0.965422	1.52364	1.95232	0.930838	0.512566	0.704331	2.21442		17.2975		13.5179													5.20306		4.43855
	5		6													1.04477	1.8962	1.62369	1.77688	1.39611	1.74431	1.37031	1.91863	1.2713	1.74104	1.47063	1.57644	1.25905	1.49502		12.8189		13.7304													3.9005		4.36986
	8		9													2.1499	1.77665	2.8804	0.972292	1.95231	1.55158	2.22103	2.0588	1.48856	1.65309	1.80963	0.605726	0.778459	3.3411		17.5195		17.1426													4.56635		5.25009
	8		11													0.72823	0.581872	0.834819	2.50226	0.478527	1.39993	2.14611	0.634915	1.08674	1.72197	1.35034	2.15295	0.566139	0.748819		17.265		24.6077													4.63365		4.47014
	10		10													1.15794	1.28139	0.291618	0.784756	1.84405	1.62157	2.21713	0.872976	1.20801	2.15072	2.01497	2.03503	0.73629	1.85461		21.8937		20.5123													4.56751		4.87513
	8		9													2.46561	2.32805	1.31203	0.206122	0.840625	1.65146	1.6376	2.66832	1.11096	1.81453	1.93378	0.91594	1.82044	1.31375		17.1425		15.4611													4.66677		5.82104
	12		7													0.975785	1.76956	2.78295	3.02913	1.21811	1.87551	2.5451	1.32809	0.920805	1.87369	2.40026	2.36279	1.97595	1.08727		19.4347		13.1199													6.17453		5.3354
	6		8													1.64541	2.59296	1.25432	0.372899	2.23119	0.829582	2.44008	2.19418	1.04645	1.78253	0.546571	0.671589	0.801123	1.00518		15.8515		13.8516													3.78512		5.77552
	10		8													1.3615	1.8083	0.362491	2.53885	2.00397	1.31548	1.94064	2.10682	1.13886	0.857974	1.38405	0.736288	2.07696	1.81688		17.6482		18.8294													5.66629		4.24867
	12		9													1.85373	2.16136	1.18862	2.56191	1.56305	1.40787	0.602542	0.893121	1.62627	1.03181	1.99996	2.16625	0.473683	1.07235		23.4234		18.7474													5.12309		4.80068
	8		9													1.66353	1.27683	0.328693	0.852995	0.889362	2.07142	1.60993	2.16088	0.562205	1.90657	0.79441	2.28134	1.78742	0.826851		15.6218		18.3087													5.12106		4.9157
	9		12													1.04265	2.36465	1.95062	3.09152	1.26128	1.82725	1.87511	1.23172	1.21031	1.77113	1.53306	2.10277	1.3006	0.784922		15.4075		26.6397													5.84131		4.50456
	13		14													1.75643	2.59123	1.13131	1.83052	1.34389	1.413	1.72418	2.59917	1.46779	1.63552	1.99822	1.74379	1.37756	2.05379		25.1835		22.9109													5.16211		6.11064
	6		11													1.62233	2.52643	3.16489	1.85726	1.21302	2.11432	1.69327	1.4575	0.211312	1.61836	2.47165	0.516119	0.36251	1.14897		13.5268		24.6708													4.43563		4.45872
	9		8													1.61299	0.453198	2.87535	2.36791	1.64521	2.64151	1.55458	2.17742	0.852387	1.7143	1.50648	1.79949	2.36172	1.56471		13.8999		15.1353													6.47486		5.28566
	5		9													1.46047	2.17864	1.66641	2.02962	1.50603	1.34378	1.22863	2.20528	1.09628	0.943582	1.88321	1.42796	1.00513	2.50036		11.7363		16.0905													4.26027		5.59335
	7		7													1.27203	1.72199	2.47498	0.26662	1.64189	2.75052	1.09867	0.98736	1.13477	0.8068	1.52635	1.93318	1.59721	2.38578		12.3123		15.1752													5.68538		4.6128
	6		7													1.48602	1.93447	0.251144	2.12632	0.860494	1.33131	1.74369	0.807665	0.908751	1.13378	1.88102	1.47312	1.03904	1.26939		14.3344		14.9696													4.18573		4.67615
	7		6													1.5128	1.19978	2.09476	0.638248	1.2719	1.37916	0.277158	1.85609	1.53883	1.75328	1.57165	1.33094	0.903715	1.2365		13.6165		15.2247													5.1408		3.94097
	9		13													2.08337	2.06718	0.770543	2.85642	1.17591	1.57922	1.76474	1.19409	0.770691	1.64672	1.19417	1.78222	1.50624	1.13088		16.7692		25.5592													5.36697		5.08622
	7		9													1.41652	1.59694	0.684091	1.29291	1.11161	0.133728	1.82126	1.42668	1.5325	1.31545	2.2252	1.43862	1.17899	1.57103		15.3358		18.2865													4.56449		4.92166
	12		11													2.08027	1.75172	4.1399	0.684932	1.45248	1.3479	1.78117	4.06391	1.70076	1.44891	0.202507	1.10147	2.11063	2.13358		25.3814		21.4365													4.72787		5.13145
	8		7													1.82987	0.364051	0.154755	1.50553	1.21921	1.37068	1.81724	1.53443	1.50123	1.73095	3.16345	0.461977	0.233386	1.49884		16.626		14.1752													4.81173		4.93822
	7		7													1.94965	1.76667	3.17556	0.324626	1.28861	1.47005	1.7121	1.03783	0.599289	1.98525	1.61133	2.27494	1.00078	1.3412		17.3994		16.7763													4.02314		4.17254
	12		12													0.307379	1.99297	3.16215	1.47268	1.17528	1.85263	1.62312	1.43367	0.72324	0.951907	2.82306	0.375967	1.79974	0.22139		19.8401		21.7668													6.04836		5.51299
	8		12													1.90284	2.64347	1.47248	1.92424	0.779337	1.382	1.72322	2.9005	1.57602	1.40831	1.10537	1.64535	2.1082	2.8599		16.5126		21.9995													4.84478		5.45468
	8		7													1.12148	0.423796	0.889211	1.49458	0.761968	1.32367	2.04096	2.15053	0.665637	1.52084	1.11134	2.19951	0.908312	1.56787		16.626		14.4487													4.81173		4.84471
	7		6													0.326835	1.87655	1.771	2.61727	1.10512	0.974108	1.66292	1.35436	0.615113	0.941714	2.07568	0.414506	2.07151	3.06946		13.343		13.1712													5.24621		4.55538
	7		6													0.875498	1.9781	2.49209	0.72394	1.46251	1.10939	0.293378	2.13787	1.1161	1.14979	0.822916	2.596	1.3479	0.829734		12.7297		14.2197													5.49896		4.2195
	12		6													0.932681	1.50955	0.26009	0.598897	1.2487	1.11422	1.80383	1.69062	1.61712	1.04519	1.97465	2.10515	0.610981	1.43244		23.1784		12.5454													5.17724		4.78265
	12		8													2.13668	1.79985	0.873803	1.19493	0.574706	1.45285	0.612045	1.17002	1.37984	1.50418	0.765499	0.743219	1.93664	2.39236		23.5237		14.7127													5.10124		5.43748
	8		8													1.1172	1.71471	1.32382	1.97111	0.69601	1.58283	1.3142	1.29142	1.79847	1.44736	0.477259	0.250675	1.99371	0.950385		17.1258		16.5697													4.67132		4.82809
	6		8													2.1058	1.64429	1.25052	1.28898	1.50056	0.734878	1.88423	2.00234	0.748882	1.58205	2.3208	1.37717	1.27497	2.05437		12.9185		15.8131													4.64451		5.05908
	7		11													1.77635	1.16461	1.8254	2.14851	0.761506	1.44269	1.4373	1.88156	1.63347	0.978748	1.05519	1.96139	1.95516	1.89238		13.5974		19.9931													5.14805		5.50189
	6		8													3.00707	2.1844	1.04087	1.0262	1.24827	1.84797	1.38445	0.965993	1.28947	1.53251	1.09596	0.980031	2.04534	0.849036		13.8381		17.8895													4.33585		4.47191
	9		9													2.26671	1.78804	1.62405	1.26737	1.52116	1.54512	2.34903	1.93238	1.23966	1.10352	2.2088	1.96439	1.93742	2.23143		18.8589		15.6864													4.77229		5.73747
	10		6													2.4297	1.87126	0.956346	2.12017	0.823378	0.956958	1.79946	2.10008	1.82563	1.77697	1.07108	1.98048	0.813165	1.26456		20.8707		13.0674													4.79141		4.59157
	7		7													1.40775	0.996651	3.28095	0.845934	1.70113	1.65972	1.05547	1.18492	0.676843	0.302663	0.65862	1.53308	1.67958	0.401561		14.392		14.4398													4.86383		4.8477
	7		6													2.11334	2.05957	1.61143	1.89918	0.631866	1.39393	1.25381	1.28217	1.07307	1.31427	1.95518	2.29646	1.44845	1.77883		13.8823		17.9846													5.04238		3.33619
	8		12													2.27835	1.81443	2.91379	1.13745	1.87244	1.74018	2.64297	0.922164	1.52645	1.56662	0.767933	1.77737	1.20535	1.58717		15.049		25.6458													5.31598		4.67912
	8		12													1.13571	1.75957	1.08511	1.4224	1.65772	1.67473	0.49181	1.02757	0.639485	1.25177	1.62038	1.97889	0.925284	1.58304		15.9883		24.9411													5.00367		4.81133
	13		7													1.27857	1.73289	1.33831	1.6091	1.90564	0.334455	1.2762	1.27947	1.15778	1.07487	2.08755	0.897703	1.48909	1.63978		25.1507		15.1015													5.16884		4.63531
	9		8													1.87154	1.80274	2.23146	2.08978	0.780875	1.40741	1.82031	0.928539	1.68022	1.58542	1.08023	1.74813	1.72788	1.48137		18.0538		14.6501													4.98509		5.4607
	7		7													1.34033	0.148947	3.08143	1.36199	1.69614	1.5457	1.90554	1.58778	1.76766	0.863289	1.1385	1.9787	0.271446	1.17095		14.7747		15.0204													4.73782		4.66034
	7		7													1.88713	1.76592	1.79812	1.95831	1.81739	1.27545	1.88848	1.29633	1.58083	0.857434	0.374229	1.12148	1.61137	1.32165		15.4097		14.0632													4.54259		4.97753
	11		12													1.80017	1.99304	2.07857	0.934261	1.20439	1.33342	1.77561	1.53564	1.11946	0.598953	1.42257	0.711752	3.1754	2.11602		21.8159		22.9135													5.04219		5.23708
	7		8													1.68683	1.33389	2.05239	1.39001	0.847163	1.45248	1.18181	1.09091	1.02814	1.78581	1.47539	2.10213	0.136628	1.55879		16.1773		14.8629													4.32705		5.38252
	8		7													0.238526	1.48048	1.11685	4.09169	1.39197	1.2977	1.99272	1.26617	1.42589	0.4522	1.85826	2.08282	0.814957	3.301		14.3405		13.7549													5.57859		5.08908
	9		7													2.18539	2.02927	2.4374	0.734719	1.23574	1.96227	1.7977	1.64514	1.39945	1.04543	1.45502	0.538326	1.83635	3.8089		19.2571		16.5963													4.67359		4.21782
	9		12													1.33856	1.47139	0.689794	1.58761	0.729556	1.89494	1.87556	1.81934	1.09676	1.64929	1.76398	2.28802	2.21236	2.5866		18.3226		22.7181													4.91197		5.28214
	6		6													2.61692	2.4904	0.859137	2.89159	1.65591	1.9499	1.39679	2.5132	1.20282	1.52594	0.8678	0.99106	1.29946	1.49769		11.7715		13.9808													5.09703		4.2916
	6		8													1.77823	2.55848	1.71762	1.0674	1.26221	1.34271	1.71696	1.61914	0.78116	1.52311	1.37887	1.50538	1.81871	0.812536		12.6822		15.8616													4.73103		5.04364
	9		11													2.27773	2.53366	2.33106	1.41204	1.19288	1.1105	0.697519	2.3022	1.31656	1.52457	0.706596	1.11051	0.473162	0.615123		16.2486		22.8697													5.53893		4.80986
	6		9													2.44383	2.49184	1.90313	1.75956	1.89904	1.86829	1.01488	0.83399	1.04769	1.44825	1.94567	1.7832	0.722362	1.06865		14.8515		19.6351													4.03998		4.58363
	7		13													2.4286	1.97164	2.45709	2.76903	1.63364	1.12263	0.275296	2.2763	1.3245	1.59693	1.77167	1.88489	1.90026	1.22107		13.3679		26.0933													5.23642		4.98213
	10		11													1.66523	2.18773	1.74507	2.45054	1.02242	1.41938	0.32517	2.08249	1.7	0.894806	1.30726	1.78768	1.26087	0.941656		21.4444		23.0953													4.66322		4.76287
	6		9													1.54943	1.90898	1.12085	1.46187	1.54091	1.44606	1.4771	1.81285	1.56832	0.681128	0.560045	1.86114	1.47191	3.55558		12.656		19.7137													4.74084		4.56536
	8		8													1.84887	1.62805	2.03468	2.17964	0.626414	1.49098	1.87012	1.98439	0.813163	1.41962	1.81698	1.1545	1.41656	3.06193		15.3742		17.4036													5.20351		4.59674
	7		7													1.6702	0.881019	1.26898	1.98757	0.786722	0.79941	1.52092	2.0383	1.52225	0.845009	1.61435	2.15226	0.719991	0.36722		15.3261		14.911													4.56736		4.69452
	8		8													2.04595	1.86634	1.50108	1.60005	1.66479	1.40537	1.84574	0.881024	0.727809	1.12875	2.13954	2.2844	1.54464	1.29955		15.0349		18.9625													5.32096		4.21885
	8		10													2.1689	1.90898	1.56448	2.89419	0.902786	1.53779	1.7793	1.73008	1.41845	0.952519	0.245901	2.41169	2.02226	1.31351		17.8886		18.476													4.47211		5.41243
	5		12													1.868	1.90112	1.87525	2.54094	1.13646	1.5	1.55175	1.69577	1.91833	1.27626	1.85823	0.853249	1.20106	2.73194		11.8257		23.1006													4.22809		5.19468
	7		7													1.71015	2.07946	1.43958	0.617912	0.284235	1.68348	1.62806	1.61751	1.82321	1.26857	1.02973	1.74764	0.900475	1.20883		13.4032		15.4155													5.22264		4.54088
	11		10													1.51809	1.74985	1.90133	0.49446	1.80134	1.50931	2.514	2.15532	1.86847	0.802657	1.61174	1.11779	1.02454	2.76686		23.5873		21.4437													4.66353		4.66338
	7		12													1.36367	1.96117	1.85032	0.986771	1.3333	1.42325	2.21601	1.56166	0.386357	1.23669	1.7782	2.08605	1.74577	0.851829		15.9203		23.9084													4.3969		5.01915
	10		10													1.59572	1.88382	2.20115	1.09787	0.349191	1.40308	0.0872916	1.81121	1.8315	1.44877	1.864	1.55829	0.518465	1.69591		15.72		18.9173													6.36132		5.28616
	7		8													1.55213	1.05823	1.13148	2.62887	1.41065	1.29324	2.50124	1.77246	0.771054	2.05551	0.961504	1.19904	2.09441	1.50406		14.4743		15.4025													4.83615		5.19395
	8		6													1.83624	1.85563	0.187604	0.865371	0.663745	1.46562	1.28141	0.886212	1.23684	0.943131	1.53901	1.41774	0.866885	0.338484		17.9169		12.708													4.46505		4.72144
	11		7													1.68319	1.69283	1.2993	0.546355	1.15715	1.62638	1.65526	1.91492	1.55668	0.182142	0.696293	2.66094	1.62557	1.73796		24.4941		11.9535													4.49089		5.85604
	12		5													1.69956	1.99632	2.01977	2.46907	1.44885	1.47447	2.01379	2.17039	1.65242	1.37188	2.02058	2.50004	1.61919	0.856315		25.3921		13.9544													4.72587		3.58311
	10		7													1.89242	0.193118	0.987801	3.25405	0.991202	0.302987	2.15064	1.67796	1.69747	1.26232	0.744844	2.11851	0.193256	0.725722		20.2736		14.7829													4.93252		4.73521
	10		6													1.94283	1.80662	2.26395	2.02398	1.29235	1.64688	2.19037	2.15808	1.64945	1.19152	2.18786	1.94126	0.982961	2.1969		17.9959		13.8914													5.55682		4.31922
	8		7													1.83976	2.04155	1.38999	1.17942	1.23259	0.503009	1.28757	0.99947	1.6407	0.573789	1.04147	1.2896	0.691984	2.43246		15.7645		14.4221													5.07471		4.85366
	10		0													1.92365	0.33917	1.4229	3.08343	0.952507	1.31273	1.52994	2.31707	1.89856	0.644043	0.527815	2.06479	1.47941	2.73799		20.0157		13.4568													4.99607		0
	12		0													1.38642	2.71777	0.861718	0.516805	0.859723	1.5169	1.5837	1.98349	1.07754	2.09597	0.830165	1.25997	2.41404	2.65737		25.6263		13.1401													4.68269		0
	9		12													2.05083	2.63239	2.73824	0.928352	1.44651	1.61596	0.407546	2.33614	1.71831	1.09483	1.53844	1.83307	0.217161	2.32296		20.0397		24.0508													4.4911		4.98944
	8		9													0.934998	2.50486	2.02702	0.773499	2.26775	1.60918	0.634825	2.50134	0.927734	0.807897	1.3881	0.335869	1.806	1.54926		18.1686		17.5081													4.4032		5.14049
	14		6													1.49688	2.23002	0.330264	1.2363	1.27544	2.1663	1.95516	2.34989	1.24149	1.93168	1.74594	1.70778	0.556257	1.59862		27.7722		15.278													5.04101		3.92721
	8		9													0.710664	2.1439	1.10891	2.15501	1.26925	1.68662	1.5258	2.0351	1.08295	1.86326	0.647987	0.138237	0.901486	1.77204		17.141		16.4298													4.66717		5.47784
	12		5													1.25263	1.12707	0.741586	0.847068	1.10002	0.756751	1.84172	1.13215	0.916523	0.866958	1.71109	1.94046	1.51306	1.83638		25.0629		14.5203													4.78796		3.44347
	9		10													1.32514	2.13047	2.90309	1.64714	0.563372	1.53276	2.45855	1.46939	1.50688	1.515	1.82992	1.57209	1.64214	1.95256		17.5647		20.5446													5.12392		4.86745
	10		7													1.47339	2.15264	2.18207	0.691513	1.46429	1.10092	2.18634	1.66786	0.870958	1.58061	1.12048	1.80604	0.0992693	2.35915		18.6815		17.1306													5.35288		4.08626
	8		8													1.64944	1.57887	1.26738	1.59195	1.71328	1.59995	1.72053	2.61981	1.79072	1.25817	1.25432	1.51693	0.992277	1.08524		20.5913		19.9171													3.88513		4.01665
	11		7													1.50676	1.1174	0.707776	0.329027	1.4713	1.24645	1.56441	0.88418	0.255593	1.66995	0.540314	0.673366	2.33011	0.971715		20.6056		16.6376													5.33835		4.20733
	12		11													1.43025	1.63606	0.55383	2.08439	0.62016	2.34532	0.232654	2.24954	1.30804	1.07881	1.90923	1.49209	0.531514	0.355574		22.8153		21.0596													5.25962		5.22328
	9		13													1.79142	1.67352	2.72017	2.29527	1.29986	1.30764	1.89326	0.431137	1.42382	1.76073	1.26604	0.573622	0.479634	2.4238		19.8635		22.4039													4.53093		5.80257
	9		9													1.40812	1.42666	0.806333	1.77718	2.32432	1.41469	1.7929	1.42245	1.08188	1.30478	1.34021	1.02207	1.80646	0.718871		15.43		19.3675													5.83281		4.64695
	13		7													0.440905	2.20785	0.722689	0.984795	1.05245	1.47879	1.61851	0.561009	1.78629	0.617769	1.45984	1.77649	2.26085	2.93037		26.8304		14.1944													4.84525		4.93151
	10		9													2.63443	0.988886	1.57381	1.20855	0.238395	1.49823	3.96765	1.34904	1.36376	1.67756	1.67685	1.46147	1.74258	1.5066		20.0489		16.3302													4.98782		5.51126
	6		11													2.50002	1.72977	0.559189	1.66362	1.80091	1.1038	0.353986	1.5835	1.24579	2.56107	1.72998	1.13567	1.41169	0.673855		14.4703		25.5431													4.14643		4.30645
	13		8													0.818332	2.07405	1.48245	1.01758	0.808515	1.68858	1.2359	2.37813	1.27003	2.07246	2.51023	2.31082	0.470351	2.05504		25.1286		17.7247													5.17338		4.51347
	10		8													1.97672	1.47594	1.68276	2.24922	0.794604	1.53289	1.79001	0.329741	1.4128	1.20568	1.3813	2.75373	1.89733	1.95851		20.9332		16.1192													4.77711		4.96303
	6		9													2.05285	0.544133	1.92458	0.845865	1.46585	1.46717	2.08914	0.993299	0.87373	1.08188	0.677041	1.79048	2.0639	0.856339		13.1256		19.6707													4.57123		4.57533
	8		10													1.31631	1.53442	2.02116	2.21781	0.71792	1.19572	1.8677	0.931379	1.18041	0.810779	1.89123	2.6391	1.41038	0.610008		15.7277		19.1706													5.08658		5.21632
	8		5													1.08325	0.809183	1.63279	2.18606	1.10678	1.10534	1.69535	2.2686	1.38113	1.52737	2.11469	1.27215	0.826465	0.40643		14.7801		13.228													5.41267		3.77986
	10		6													1.07014	0.729282	1.71249	1.337	1.05259	1.21381	1.53061	1.71597	1.2168	1.4054	2.41074	1.29585	1.15577	2.18392		21.7559		12.5639													4.59645		4.77557
	10		4													2.03805	1.18949	2.14684	2.78427	0.998081	0.923131	1.83885	1.696	1.40253	0.442744	1.31373	1.97077	1.64296	0.880267		18.2526		13.3906													5.47868		2.98716
	9		9													1.1127	1.67523	1.42145	1.58046	0.975354	1.16342	0.850066	0.890223	1.41232	1.99595	1.5355	0.202014	0.65454	1.37398		17.6448		19.8153													5.10066		4.54194
	12		9													1.98546	2.14532	1.07367	1.50417	1.15678	1.22798	1.67703	1.4945	1.44105	0.328776	1.43526	0.778361	1.18899	0.295228		22.4225		16.2525													5.35177		5.53761
	9		9													1.84477	1.49195	1.85766	2.35514	1.23418	1.5654	1.26041	0.431558	1.22326	2.07684	0.54159	2.03607	1.22171	0.513158		18.5337		18.146													4.85601		4.95977
	8		8													1.6895	1.58602	0.952885	2.87036	1.22469	1.33964	1.26319	1.72711	1.00331	0.887625	1.42174	1.34116	0.672267	0.483141		19.6756		19.121													4.06596		4.18388
	6		12													2.06042	0.744591	1.27694	0.922204	0.680158	0.201938	1.58622	1.24843	1.29731	1.68913	2.34926	1.96865	1.36775	1.58493		14.6988		24.7069													4.08198		4.85695
	8		7													1.43539	1.25506	2.05301	1.11029	1.1381	2.60544	1.50322	1.37557	1.75285	0.344421	3.00494	1.40078	1.24044	2.3934		16.7802		12.8318													4.76752		5.45521
	9		6													0.946596	0.402131	0.907522	1.51753	1.12871	0.810611	1.38725	1.72508	1.13557	1.66946	1.75057	1.51508	0.660885	0.941074		17.3716		13.8148													5.18086		4.34318
	7		10													1.84762	1.84553	1.83888	1.92174	0.47618	1.14044	1.62045	2.26237	0.815313	0.353504	0.582026	1.31567	1.09971	1.93636		13.9991		22.0571													5.00033		4.53368
	5		7													2.06917	2.2895	1.33628	1.07857	1.22317	0.770087	1.52782	0.929129	1.28295	0.833296	1.84811	1.55617	1.34399	1.1536		14.5969		14.5198													3.42539		4.82101
	10		11													0.778425	2.06827	1.96945	1.39282	1.1603	0.809746	1.74062	1.59199	1.2504	2.52985	2.0242	1.77166	1.06125	2.13039		17.9923		22.0684													5.55794		4.9845
	11		10													2.53416	2.00682	0.150471	1.54111	1.42092	0.47556	1.36092	1.15384	1.37475	0.821085	1.44079	1.3077	1.55556	1.1598		21.6971		22.2542													5.0698		4.49353
	9		8													0.71274	1.70924	1.23457	2.11017	2.93799	3.15764	1.72112	1.9329	1.29111	0.775728	1.55142	1.10969	0.73935	3.79408		17.6979		16.1419													5.08536		4.95604
	6		11													2.05595	0.839136	0.527129	2.12406	0.794845	0.865131	2.04331	1.5986	1.59024	0.864295	1.41472	0.338161	1.69198	1.23943		15.7009		22.5151													3.82144		4.88562
	16		10													3.15785	2.20475	1.23238	2.55289	1.78724	0.412794	1.65295	1.77279	2.0916	1.3541	0.87209	2.38238	1.61727	2.19852		31.1463		20.1063													5.13705		4.97357
	11		11													1.46835	2.09824	0.284569	1.62624	1.16915	3.33604	1.8908	1.72731	1.68761	0.808644	2.04619	0.921353	0.70511	0.667794		20.3033		20.45													5.41785		5.37899
	11		7													1.99894	1.3601	4.0097	0.138187	1.84104	0.719356	1.97506	1.5889	1.54156	1.21484	1.20045	2.33571	1.41323	0.33403		22.3673		15.1704													4.91788		4.61425
	7		7													1.04965	1.80589	0.35749	2.73752	1.57797	0.885788	1.61655	1.79701	1.58859	1.10228	1.69851	2.11533	1.48435	3.65825		15.3712		14.4804													4.55398		4.83412
	8		11													1.87079	1.20313	2.88816	2.1983	1.71771	1.44716	1.72961	2.52133	1.92582	1.04267	1.41712	1.25854	0.90028	0.19313		14.7912		23.3566													5.40863		4.7096
	14		6													1.32266	2.02408	0.223459	0.0487002	1.76576	1.04686	1.21113	2.29208	0.892117	2.00106	1.32726	1.92856	0.510317	0.957328		25.7035		12.8749													5.44674		4.66024
	10		8													1.29678	1.62657	1.10019	1.4391	1.52528	1.07321	1.86432	2.13439	0.734303	1.02591	1.00247	1.05909	1.78547	0.99437		18.1201		13.1862													5.51875		6.06695
	10		11													1.45367	1.94353	2.68813	1.01667	1.06893	0.890794	0.887721	1.23299	1.26786	1.31097	0.328019	2.12169	0.960284	2.50967		21.4523		23.0474													4.66151		4.77277
	14		10													1.4546	0.379572	0.626738	2.94277	1.52309	1.5285	0.636271	0.954604	1.63491	0.381596	1.56166	1.55447	1.18985	1.42719		25.3132		16.57													5.53071		6.035
	7		7													3.48556	2.01496	2.65418	1.66526	0.469564	1.3343	1.60981	0.761072	1.95532	1.81022	1.89037	2.01943	0.843073	1.06999		14.6161		18.2925													4.78923		3.82671
	8		11													0.773739	2.38678	0.561997	1.05193	1.55193	1.26965	1.78851	1.67722	1.59786	0.840721	0.749347	1.97065	0.742879	3.72716		18.3092		22.0544													4.36938		4.98767
	7		6													1.54072	1.42401	1.37493	0.323113	1.18461	1.41176	1.89041	1.52023	0.849287	1.38242	2.01596	1.17597	1.54691	1.31234		12.3159		13.71													5.68371		4.37637
	7		12													1.05995	1.81929	2.48992	1.79214	1.25285	2.56486	0.426881	1.66238	1.91017	1.66814	0.623506	1.74257	2.75161	1.33233		13.7773		22.1202													5.08083		5.42491
	12		7													1.8048	1.79871	1.58829	0.97938	1.21367	0.840494	2.18277	2.12199	1.31739	1.71756	2.05908	0.979972	0.403261	1.91049		23.2465		14.6297													5.16207		4.78479
	14		8													2.18932	0.824649	3.57995	2.21234	0.689581	0.371704	1.91795	1.36625	0.217591	1.70036	0.628859	1.09429	0.613613	1.37397		25.2997		14.8177													5.53366		5.39894
	8		9													0.356817	1.72863	1.55107	2.13013	1.35665	1.54315	1.96864	2.14683	0.683631	1.31498	1.08185	0.16733	1.12849	2.44752		17.1019		18.6161													4.67784		4.83451
	8		8													2.04417	2.13076	1.66033	2.02352	1.2723	1.43762	2.06952	1.7339	1.48908	1.61789	1.25112	1.25825	2.28421	2.76566		16.0874		14.3452													4.97283		5.57676
	8		11													1.98567	1.7467	1.73775	0.812068	1.69884	1.21185	1.73311	1.99839	1.38297	1.37068	1.78706	1.0406	1.58891	1.23722		16.5944		19.1338													4.82091		5.74898
	8		7													0.376546	1.73951	2.1348	2.59483	1.11437	0.752136	1.71241	1.70745	1.94331	1.09526	2.14407	1.76016	1.25911	2.45771		17.8209		14.3218													4.48912		4.88767
	9		13													1.71519	1.95512	1.39205	1.77709	0.83262	1.34886	1.71167	2.04552	1.68873	1.43493	1.30539	1.80334	2.56599	1.26071		18.0162		24.9939													4.9955		5.20126
	5		8													2.17888	1.11864	1.03367	2.27589	1.23499	1.34979	0.985705	2.0341	1.35563	1.1148	2.57867	2.11751	1.00545	2.29311		13.1631		16.2967													3.7985		4.90898
	7		7													2.22517	2.00565	2.60964	2.44381	1.29275	0.618295	1.79938	1.71035	1.42957	1.40384	2.05649	1.12684	0.804055	1.4203		14.0599		13.8815													4.97868		5.04268
	7		6													2.19183	1.62881	2.39921	0.471495	1.61253	1.61752	1.93252	2.05672	1.42387	1.25956	1.82701	2.03381	1.27274	1.05849		13.6853		13.0387													5.11497		4.60169
	9		12													1.21205	0.528911	1.67454	0.991023	1.94078	1.78026	1.89136	1.99136	0.83664	1.3087	0.452614	1.69963	1.2393	1.10501		16.8752		21.7159													5.33329		5.52591
	6		10													1.69296	2.05267	1.18678	1.01757	0.874227	1.65842	2.09485	1.99482	1.33398	1.45227	0.248632	1.04368	1.31374	5.81754		16.4779		20.8157													3.64125		4.80406
	9		11													2.06666	1.84207	2.14278	1.00313	0.798298	0.981252	0.578626	1.16223	0.974395	1.37671	2.33544	1.85178	1.24816	1.06042		17.9619		20.5695													5.0106		5.34771
	13		8													1.84763	1.18107	2.15754	0.224352	1.30999	1.69984	1.70859	1.79128	1.15674	1.32412	1.60573	1.75125	1.40498	0.173004		27.1639		20.0827													4.78577		3.98352
	9		7													0.854711	2.60805	1.3939	2.42828	1.81112	0.890987	1.02762	1.22339	0.728996	1.50479	0.673811	1.62608	1.58931	1.01356		20.3782		13.6595													4.41649		5.12463
	9		10													1.30027	1.0434	2.05498	2.61679	1.17498	1.01167	1.22736	1.11148	0.782685	1.23507	1.72305	1.942	1.74719	0.433037		17.9136		18.0533													5.02413		5.53914
	9		7													1.78745	1.11008	2.67635	2.47234	1.6761	0.968079	2.20129	1.22567	1.84456	0.228151	2.47567	1.76207	0.208143	2.19082		15.4436		15.9902													5.82765		4.37768
	4		9													1.45901	1.58653	1.60932	2.56133	2.25515	0.864135	3.94628	1.06043	1.36363	0.982736	1.12716	1.86149	1.03543	0.761751		13.1347		20.2795													3.04537		4.43798
	8		7													1.38666	1.01964	2.44701	0.953691	1.78666	1.03569	1.94234	1.90206	0.602513	0.684309	0.415693	1.34104	1.15358	3.31646		17.3401		13.88													4.61359		5.04324
	5		8													0.315444	2.17928	1.24573	2.24097	0.750424	1.54553	2.23935	1.42594	1.34431	1.324	1.76711	2.36537	1.78352	1.89177		15.5381		15.3057													3.2179		5.2268
	12		8													2.59125	1.85395	0.879651	1.47076	1.61115	0.692526	2.20575	0.538141	1.39737	1.55704	2.08577	2.11798	1.11289	3.67605		22.8632		16.4514													5.24861		4.8628
	11		11													2.05338	0.644353	1.14569	1.47618	1.27298	0.914271	1.40925	2.16034	1.35274	0.716345	0.925087	1.81606	1.96958	0.814859		23.4419		20.8872													4.69245		5.26639
	11		7													1.2575	1.668	2.6928	1.9559	1.75133	1.75965	1.7732	1.7409	1.61819	0.792236	1.25948	2.65055	0.999396	0.787202		22.4183		19.2002													4.90671		3.64579
	6		6													1.9002	1.31469	1.7613	1.40376	1.04081	1.76502	1.48678	1.9839	1.55179	1.32047	1.75069	1.533	0.535006	2.01183		16.2882		13.7575													3.68364		4.36127
	7		11													1.72196	1.67469	1.62235	1.90728	0.378604	0.922822	1.62321	1.45334	0.626024	1.52503	1.78746	1.32067	0.746702	0.147192		16.2587		21.3063													4.30538		5.1628
	9		11													1.75314	1.75653	0.679443	1.58672	0.79772	1.83157	0.202999	1.82584	1.04321	1.54897	1.68693	0.81985	2.26819	1.74639		17.1746		20.0909													5.24029		5.47512
	15		7													1.33298	1.58481	2.64947	1.92914	1.68581	1.77013	0.8917	1.91174	0.234874	1.15468	1.12164	0.677711	0.942413	1.82909		24.9934		13.8554													6.00159		5.05217
	13		11													1.38551	1.72935	1.36321	1.64117	1.9131	1.8137	2.03326	1.56439	1.60374	0.928367	1.94265	2.76999	1.64127	1.52617		25.159		21.3761													5.16714		5.14593
	8		11													2.3302	1.68007	1.33441	1.71041	0.642923	1.42229	3.06391	1.56889	1.0056	1.10251	1.35163	1.58668	1.69936	0.390911		16.8785		22.8857													4.73976		4.8065
	13		8													1.11561	1.52058	1.7647	1.89481	1.93981	1.58689	1.79451	2.22354	1.43751	1.53519	1.02335	2.19513	0.465564	3.42428		26.5477		14.8438													4.89684		5.38944
	9		8													2.21765	1.60998	1.62386	0.722187	1.67075	0.262145	2.20505	0.922372	1.45058	0.745051	1.42306	2.16534	0.910738	1.32081		17.2862		14.6271													5.20645		5.46931
	11		11													0.671015	0.270409	1.89673	2.33179	0.847083	2.13635	2.28421	2.17108	1.51336	1.27874	1.65958	0.773901	1.44623	2.87468		22.2954		24.324													4.93374		4.52228
	7		9													1.68112	2.31477	1.0487	1.10738	1.22974	1.84661	1.43397	1.96217	1.30435	1.09846	0.470877	1.82947	1.11424	1.46793		14.755		20.1352													4.74414		4.46978
	7		10													2.64023	2.25781	0.638357	2.26639	1.85677	1.23299	0.252368	2.8174	0.980371	1.10409	0.846702	2.46021	1.73512	1.40709		14.5263		18.2154													4.81885		5.48986
	13		7													1.75778	0.654523	1.34563	2.01146	1.36224	1.378	1.81614	0.961692	0.873109	1.05973	1.32274	1.09946	1.85506	2.42218		24.4011		17.0302													5.32764		4.11036
	12		7													2.04845	1.92604	1.02262	2.05459	1.76193	1.16648	1.74132	2.22755	2.01057	1.01808	1.02569	2.53606	0.521869	0.252306		23.829		14.3347													5.03587		4.88327
	8		6													1.78074	1.1846	1.74349	1.46665	1.53435	1.68256	1.8719	1.98607	2.07065	1.1239	1.98765	2.08796	1.13131	0.626868		16.3717		12.0034													4.88647		4.99858
	7		10													1.25617	1.96164	0.990681	2.47091	1.64049	2.21812	1.89449	2.08695	1.73877	1.39468	1.9778	1.23658	1.48502	2.07895		15.4338		19.0172													4.5355		5.2584
	12		7													1.58275	1.57119	3.6154	0.840258	0.428086	1.86878	2.11472	1.19635	2.13094	0.605409	1.26311	0.519754	0.817078	1.61366		23.8757		15.0658													5.02603		4.64628
	9		12													2.01496	1.44782	0.704839	2.65963	1.41208	1.57809	1.6512	1.86933	0.421681	1.17021	1.37082	1.18887	1.40524	2.22034		21.0622		22.211													4.27305		5.40273
	8		11													1.40735	1.93033	0.302718	1.4217	0.871125	0.969274	1.64832	2.14691	2.21686	0.963856	0.788293	0.961533	1.45518	2.14349		18.2352		20.7394													4.38711		5.30392
	8		10													1.86582	2.09226	0.824729	2.03085	1.0455	1.45743	1.27317	0.559958	1.06783	1.55797	1.98537	2.10346	0.970944	1.68911		19.405		18.6857													4.12264		5.3517
	10		10													1.98504	1.98515	2.07151	1.53214	2.00655	1.49894	1.97579	2.15091	0.692326	0.249406	1.65714	0.40355	1.85261	1.67563		19.7704		22.134													5.05807		4.51794
	9		9													0.689555	1.99826	0.612311	0.894944	1.97261	1.49973	0.548841	2.45418	1.02251	1.38306	1.27387	1.79955	0.618642	0.785551		21.9525		15.6639													4.09976		5.74569
	9		6													2.14577	1.59252	1.44737	1.95463	1.42483	1.20887	1.8636	1.37736	1.38692	1.80969	1.56609	1.36746	0.962871	0.257324		18.4962		14.4976													4.86587		4.13862
	15		7													1.92163	1.3179	1.27827	2.17883	1.18659	1.28554	1.65519	2.21264	1.24631	1.16295	1.23735	0.908948	0.835511	1.02203		27.0868		15.3654													5.53776		4.55568
	14		8													0.52906	1.48181	0.535935	0.325956	1.75624	2.33845	1.64107	1.688	1.15888	1.019	0.683102	1.3788	1.08793	1.59741		28.0658		14.389													4.98828		5.55979
	10		11													1.74214	1.84298	2.03973	1.97405	1.98837	0.600836	2.21366	4.50178	1.12739	1.4615	1.57102	1.63056	0.944157	1.95392		20.7093		19.6908													4.82875		5.58636
	9		8													2.01705	1.60447	1.91498	1.70281	0.994774	1.83979	2.15831	2.28454	1.50386	0.16393	1.13369	1.73009	2.47837	2.42795		19.2561		19.2154													4.67383		4.16333
	10		10													2.10694	1.27613	1.57448	1.26744	1.57623	1.67109	1.98191	0.999297	1.16185	1.6785	1.67091	2.16076	0.0749367	3.15731		19.2477		16.6271													5.19542		6.01427
	11		4													1.84988	0.690245	0.841694	0.295195	0.978297	1.4569	0.586839	0.659271	0.719562	1.6524	0.787725	1.04314	2.39098	1.1321		23.8143		13.394													4.61908		2.98641
	11		11													1.09029	1.86429	2.49562	1.02072	0.487516	1.24042	1.85663	1.25504	1.4893	1.4882	0.958996	2.01454	1.16266	1.16396		20.8564		22.4081													5.27417		4.90893
	9		8													0.735769	2.77003	0.9568	0.848468	1.37119	1.55624	1.67669	0.608557	1.00962	1.35433	2.27424	2.10487	0.613655	1.31243		21.9993		15.953													4.09104		5.01474
	12		6													2.08251	0.883907	2.49053	1.9798	1.66502	1.32732	1.08412	1.89218	1.45125	1.1249	0.51369	2.32828	1.8424	0.879783		23.5605		13.8417													5.09326		4.33474
	10		14													1.57415	2.34785	0.883678	2.20603	1.13253	1.58516	2.85144	1.97961	0.729781	0.986174	1.07665	1.49637	0.1501	0.739429		19.6203		23.1346													5.09676		6.05154
	8		8													1.80283	2.18092	0.55014	0.809818	1.69566	1.24231	1.72249	1.39288	1.55758	1.75179	2.47176	2.46565	2.39105	0.723996		15.1852		13.5557													5.2683		5.90157
	7		11													0.983902	2.15862	2.48324	1.71006	1.02514	1.68144	1.83893	2.23899	1.75054	1.18974	1.18639	2.40624	0.952566	1.99975		13.4268		18.9878													5.21345		5.7932
	8		8													1.21974	2.44943	1.43093	1.8181	1.50987	0.112326	1.3903	1.75887	1.53299	1.32915	2.87175	1.78301	0.143863	0.463709		13.1259		14.3452													6.0948		5.57676
	16		7													1.57464	2.69682	2.99119	2.61403	1.66538	1.83901	1.08363	0.173231	3.71337	0.706841	3.17053	0.528754	0.683509	1.38195		29.4272		15.8865													5.43715		4.40626
	10		15													1.51362	1.9096	1.28899	0.692727	0.610866	1.52873	1.78041	1.69172	1.62968	1.34566	1.78465	2.11887	1.83881	1.84933		21.5791		26.6224													4.63411		5.63435
	10		11													1.88365	1.9669	1.16617	1.86763	1.00824	1.61142	2.17893	1.14654	1.38741	0.724644	2.53173	1.91248	0.772643	0.362957		20.6583		18.6766													4.84068		5.88973
	7		8													1.39551	1.63946	2.56948	1.01783	1.39514	1.33155	1.79779	1.49636	0.646387	1.32573	2.10341	2.07209	0.675783	4.42798		14.7683		14.8372													4.73987		5.39186
	9		13													0.320428	0.6745	1.54821	1.16153	0.886821	1.47797	2.43702	1.44128	1.10385	1.16357	1.6394	1.65689	1.28886	2.82701		18.6247		21.8864													4.83228		5.93975
	9		12													2.72042	1.76864	1.79964	2.48929	1.50471	1.58784	1.26336	2.00303	1.80676	0.844958	2.02584	1.89859	1.38786	0.628197		17.1275		18.8278													5.2547		6.37354
	11		9													3.28413	2.12096	1.25124	0.272795	1.71101	1.26527	0.400426	1.73842	0.147729	1.4007	0.760285	1.7406	1.04413	2.20592		22.4986		14.5767													4.8892		6.17425
	12		12													3.41651	2.23041	1.2333	2.42214	1.97826	1.3104	1.54804	2.01801	1.35703	1.20688	0.909088	2.21873	1.55287	3.7727		24.8636		23.6289													4.82634		5.07852
	13		13													1.77146	2.13091	1.70198	2.29725	1.23929	1.19191	1.72956	3.14908	1.58312	1.46849	1.88234	0.806383	1.72449	1.80379		24.2262		23.1244													5.36609		5.62176
	7		13													1.89331	2.17134	1.45685	2.26152	1.52759	1.26375	2.14977	1.91885	1.96327	1.20146	1.92009	2.19474	0.887507	0.756574		16.3024		29.0073													4.29385		4.48164
	9		8													1.48279	1.98569	1.33682	1.2008	1.85517	1.35864	0.729048	1.53335	1.32162	1.42151	1.1227	1.25544	0.652107	1.08707		17.4143		14.1063													5.16817		5.67121
	10		13													1.04389	2.41042	0.192125	1.28645	1.52973	1.10414	2.51018	1.7704	1.46464	1.39722	1.77724	1.52552	1.79002	0.29182		20.6274		21.76													4.84792		5.97426
	8		10													1.61909	1.72434	1.07488	0.860649	2.80006	2.01521	1.75022	1.56934	1.42834	1.54065	0.605808	1.73507	1.37073	0.389752		15.9068		18.3542													5.02929		5.44835
	7		10													1.58463	1.37446	1.57982	2.57136	1.09111	1.62225	2.28675	0.559149	1.16951	1.65242	1.15634	1.97894	0.342324	1.90489		14.245		23.2871													4.91402		4.29422
	8		9													0.555771	1.5619	1.98178	2.45135	1.61667	0.208062	2.30628	1.50212	1.69894	1.8082	1.66914	1.89233	2.09749	4.07423		15.0558		15.1641													5.31358		5.93507
	12		11													2.40928	1.532	1.45764	2.73989	1.46525	1.26898	3.19583	1.68005	0.80495	1.25696	1.70149	2.03116	2.01343	0.781779		21.9664		18.5799													5.46288		5.92037
	7		14													1.73634	1.77917	0.138367	2.37426	1.31266	1.78443	0.586346	1.21854	1.63078	1.6275	1.27197	1.27173	2.94239	1.53761		14.8221		25.3524													4.72269		5.52216
	13		6													1.19123	2.24543	0.161293	0.546562	1.09518	1.57969	1.85452	1.81181	1.65279	1.07981	1.14548	1.39291	1.04791	1.56226		23.8967		15.1916													5.44007		3.94955
	9		10													2.29295	1.42075	1.74934	2.44398	0.745384	0.494724	1.13366	1.13638	0.75477	0.960281	1.21384	1.3151	2.36631	2.53675		20.1166		18.6756													4.47391		5.35457
	10		12													1.71206	1.89248	0.609857	0.907933	1.00987	0.723838	1.90147	1.8054	1.29826	1.4092	1.36632	1.11789	1.31812	2.88212		19.3133		21.8797													5.17779		5.48454
	12		11													1.44721	1.39583	3.93907	0.52589	1.25074	1.87397	0.510346	2.96038	1.29232	1.53086	1.50904	1.07383	0.568779	2.87262		21.3916		17.6125													5.60967		6.24555
	10		10													2.35589	1.55776	0.783243	2.92066	1.21448	2.09219	2.04243	1.75597	1.56822	1.12694	1.19236	2.97091	1.47561	0.872675		20.2079		14.7461													4.94855		6.78145
	6		6													2.75657	0.337804	2.58391	1.32799	1.38664	1.29899	1.3161	1.72747	1.71475	1.301	2.45913	0.652843	0.642061	0.272319		12.818		13.2515													4.6809		4.52777
	9		11													2.10917	2.13173	2.177	2.9005	1.65476	1.22102	1.80686	2.08358	1.44888	1.28914	0.261061	2.18136	1.20854	1.64783		14.6765		20.3273													6.13225		5.41145
	8		17													0.80423	2.01549	0.974057	1.85769	1.53143	1.13763	1.33567	1.91136	0.451501	1.59193	2.28831	3.60455	2.00253	2.58198		15.5955		24.8601													5.12967		6.83828
	5		7													2.16892	1.94614	1.00774	2.62695	0.783913	1.00828	2.02999	1.55689	1.61486	2.63717	1.34557	1.42821	3.03007	1.44884		13.4975		12.9875													3.70439		5.38978
	10		14													1.56224	1.22159	0.676764	1.74381	1.0603	0.931639	1.76178	1.12194	1.42178	0.746002	0.368155	2.59711	1.21237	1.13774		16.3917		26.1202													6.10065		5.35983
	8		15													1.70253	1.68599	0.618092	1.74562	1.90599	1.28312	2.00299	0.629621	1.02723	1.6409	2.1819	0.956741	0.903497	0.962625		18.3058		27.4995													4.37019		5.45464
	5		6													1.94854	2.14538	0.501479	0.237802	1.90353	1.36813	1.37824	1.83548	0.854298	0.870606	1.92549	2.34698	2.49339	2.17681		13.8519		13.8603													3.60961		4.32893
	13		12													2.07099	0.148446	2.44288	2.76689	1.11869	1.67142	1.84922	1.6762	1.69558	0.943082	1.86048	1.29301	0.664223	0.944275		25.6995		21.8535													5.05846		5.4911
	10		10													1.77674	2.25596	1.83572	2.1306	0.285057	1.62097	1.76394	1.78739	0.170466	0.966037	1.96383	0.921045	1.72167	0.972308		22.2215		16.2194													4.50014		6.16545
	7		9													2.23434	2.01056	0.380631	1.49287	1.38508	1.41959	1.29458	1.89736	1.31871	0.808285	1.51066	2.12854	0.73394	2.46394		14.4392		14.7607													4.84791		6.09727
	8		9													1.66303	0.887021	1.37894	0.0721335	1.95604	1.36819	1.96097	0.355251	1.28143	1.47999	2.51048	1.92458	1.42103	0.416141		17.2101		16.3762													4.64843		5.49577
	7		15													2.14253	2.40244	0.635385	2.06455	0.591071	1.30462	1.88348	2.91784	1.34807	1.02134	0.768648	0.344292	0.408495	0.441116		15.9364		19.6181													4.39247		7.64601
	8		9													1.78518	1.4813	1.58957	0.848262	1.61039	1.66407	1.74146	2.09368	0.655181	0.616935	1.7404	1.69352	1.4562	3.03291		18.8744		18.6339													4.23854		4.82991
	6		13													1.11036	1.82079	1.58789	1.20174	1.0646	1.05154	1.48904	1.85162	0.870651	1.66417	1.00951	0.352453	1.30271	3.8039		13.5923		22.5886													4.41427		5.75513
	7		5													0.528194	2.28649	0.666112	2.62869	1.54328	1.33619	1.71207	1.89719	0.701669	0.673519	2.76371	2.04285	0.899873	1.08534		13.2296		6.84883													5.29117		7.30052
	7		9													1.28747	1.9159	1.2044	1.10229	1.80517	1.6309	1.75596	1.8615	1.34145	1.07966	0.232543	2.30684	0.757586	0.402925		14.0354		16.8775													4.98739		5.33254
	8		12													2.17048	1.88249	1.37121	0.711608	1.55687	0.26001	1.73206	1.67263	1.52869	1.41572	1.50758	0.78714	0.968302	3.19074		15.2713		18.933													5.23858		6.33813
	6		9													1.71772	2.06863	1.84165	2.94226	1.41414	1.71582	0.362078	0.573557	1.39547	1.38698	1.40034	1.16985	1.2219	2.03928		13.4104		12.6985													4.47413		7.08747
	6		9													1.05538	2.0511	1.32321	1.43857	1.26663	0.201163	1.85897	1.81707	1.20858	1.71264	1.40788	2.57605	0.920019	2.472		13.512		18.1328													4.4405		4.96339
	10		10													1.78376	0.897762	2.14313	0.585533	1.32154	1.45422	2.05848	1.87565	1.35864	1.65853	1.78055	1.7282	1.08445	0.817968		19.5778		14.5783													5.10784		6.85952
	11		8													0.440748	2.2943	0.974479	0.753467	1.40858	1.45675	1.11813	0.277298	1.40404	1.49918	0.483545	1.54527	1.27467	0.18655		18.9403		15.8862													5.80773		5.03581
	15		14													1.62591	0.175405	1.82968	1.37942	1.6556	0.0965013	1.78563	1.63364	0.64696	1.4963	1.25896	1.91241	1.05046	1.0782		25.8031		19.8859													5.81324		7.04016
	8		11													2.14121	2.26981	1.13882	0.794658	1.37008	1.58377	1.8925	1.81557	0.907243	1.81979	0.596658	1.96272	1.48411	0.594411		15.4228		21.0937													5.18714		5.21484
	6		8													1.79012	1.23245	2.07664	3.05032	0.507061	1.56094	2.09981	1.63604	1.18662	0.912607	2.05526	1.01203	0.2124	1.13077		12.9642		15.7683													4.62814		5.07346
	15		10													0.982359	2.25766	1.68837	2.45595	0.829958	1.52758	1.75775	2.37854	0.949747	0.338775	1.9484	2.19863	1.97332	2.45436		26.4229		17.6044													5.67689		5.68041
	10		5													1.88909	1.6534	2.39138	1.43047	1.78682	0.978415	2.04392	1.92429	1.80398	1.39386	0.996545	1.23814	1.23549	2.12416		16.1298		12.0572													6.1997		4.1469
	7		5													1.89721	0.160078	2.26814	0.976504	1.16173	1.69532	1.20092	1.57608	1.3513	1.58329	0.835665	2.31616	2.0955	0.903162		13.806		8.58395													5.07026		5.82482
	11		13													2.10228	0.443226	1.60465	0.95205	0.971505	1.66218	1.64269	0.619632	1.30445	1.6829	2.39793	2.56862	0.594432	0.696091		26.9162		22.6794													4.08676		5.73208
	7		10													1.98647	1.93031	0.748123	0.49916	1.8202	0.964854	0.275513	1.20349	0.524865	1.35596	0.906089	2.35828	0.72019	2.72082		17.7196		16.9557													3.95043		5.89773
	11		4													2.0971	2.19713	2.01439	3.09347	1.59958	1.99561	1.84051	1.86644	1.64753	1.65993	0.941657	3.12705	0.813705	2.35533		20.6213		11.2332													5.33428		3.56088
	6		9													2.21222	0.630258	1.69301	1.48948	1.47582	1.15552	2.11317	0.806202	1.08558	1.55639	1.29326	0.379056	0.918723	1.07606		12.9282		18.6132													4.64102		4.83529
	6		11													1.95535	2.07171	0.567317	0.441571	1.28456	1.53531	1.92549	1.74657	1.41695	0.846937	1.7594	1.64599	1.32518	1.65244		13.335		13.2806													4.49945		8.28275
	7		10													1.85034	2.23539	1.2531	0.541544	1.22469	1.23469	1.33782	1.80575	1.1873	1.49067	1.76413	2.9886	0.886843	2.32206		16.8277		17.074													4.15982		5.85686
	7		10													0.994206	1.87572	2.32555	1.21817	1.75557	1.72246	1.85994	0.759545	1.43556	1.79191	0.496461	1.85066	1.9215	2.21228		16.3046		15.719													4.29328		6.36173
	8		11													0.908557	2.23707	1.63919	2.40479	1.82939	1.65698	1.97967	1.87444	1.29112	1.38846	2.42482	2.57278	1.0992	1.37199		21.5097		16.8897													3.71925		6.51284
	8		7													0.963779	2.1602	1.57033	0.621924	1.84222	1.53689	1.8595	1.40323	0.653159	1.1038	0.954759	2.59398	1.35631	1.14914		17.6466		16.3083													4.53345		4.29229
	6		11													1.54507	1.3162	2.63633	2.31008	0.462606	1.58685	1.71422	0.993222	1.67618	1.2457	1.02137	0.0634666	1.15174	2.61321		14.4517		17.7037													4.15177		6.21339
	12		9													0.535423	2.12299	0.907677	1.36918	2.011	1.24606	2.12257	1.79965	1.75135	1.18074	2.63197	2.32361	1.60027	1.30966		25.2621		17.494													4.7502		5.14463
	8		8													1.66112	1.13117	2.88583	1.82321	1.01583	0.242337	1.57199	1.56488	1.8604	1.81037	1.44872	2.58892	0.898063	0.596874		17.4404		16.6405													4.58705		4.80754
	8		6													0.560053	2.14119	2.15059	2.51074	1.55149	1.54674	1.71488	1.31934	1.55001	0.643844	1.61713	0.288965	3.13141	0.141205		16.6009		12.3785													4.81901		4.84712
	8		11													1.96305	2.66224	1.00011	0.688747	1.57799	0.315346	0.573192	2.32992	1.41065	1.56218	0.826307	1.15135	0.211631	2.88545		15.353		20.5988													5.2107		5.34011
	9		14													0.891552	2.49608	1.26258	4.79215	1.54417	1.49644	1.94666	2.31647	0.307248	1.50933	0.259309	2.13297	0.644515	1.10914		17.7215		24.3393													5.07858		5.75202
	8		13													1.77327	2.12995	0.253186	0.488688	1.48975	1.31638	0.583844	1.62756	1.71273	1.18186	2.30252	0.934444	1.32707	0.71796		17.4749		20.6048													4.57798		6.30921
	14		13													2.33912	2.55195	1.94568	1.43202	0.813369	1.56024	0.182538	1.70002	1.28279	1.31539	1.77758	1.24562	2.38797	2.35533		28.258		24.4965													4.95435		5.30688
	10		6													2.62837	1.88794	0.430852	0.308087	1.80785	1.67817	2.24756	2.08538	1.62934	1.09943	0.224183	2.37398	2.0078	1.18405		25.1452		13.2306													3.9769		4.53492
	7		9													1.74562	1.74723	0.964901	1.98056	1.13616	1.23991	1.87869	0.0980946	1.24165	1.18229	1.58208	1.79648	1.968	2.00741		15.3324		16.0918													4.56549		5.59293
	9		9													0.29349	2.29201	0.560875	0.796202	0.970361	1.55787	4.46077	1.78795	1.62385	1.45393	0.960559	1.48627	0.691515	1.33972		17.8202		18.0948													5.05045		4.9738
	6		13													1.47082	1.84539	2.34275	1.15243	0.663849	1.15726	2.37022	2.53013	0.9265	1.63702	2.28984	2.06916	2.77316	1.22244		15.601		21.8189													3.8459		5.95814
	9		8													2.53583	1.98497	0.805108	1.42907	1.37089	1.54707	0.48864	1.13589	1.31816	0.247224	2.54246	1.99132	0.698114	2.1126		15.5489		14.0093													5.7882		5.7105
	6		16													2.02937	1.64416	0.679905	2.17771	1.56198	1.35944	0.811477	0.153725	1.15703	0.879629	1.24861	1.57332	2.39413	2.2349		13.4026		26.9733													4.47673		5.9318
	11		10													1.91166	0.740471	2.6484	0.342472	0.712467	1.57375	1.99172	2.14863	1.22915	1.29178	0.729871	1.33541	1.30154	1.53759		19.7521		17.16													5.56902		5.82751
	12		14													1.74871	0.352659	3.1875	3.11897	1.63551	1.50032	1.91103	1.7851	1.52276	2.03566	2.3207	2.25241	2.29506	0.934096		24.9358		25.8698													4.81235		5.41171
	6		10													2.2713	1.41968	0.358042	0.488927	1.06225	2.52202	0.830913	1.86335	1.14061	1.81349	1.28258	0.527561	2.50776	1.23211		13.9619		15.4909													4.29741		6.45541
	10		9													1.50142	1.69369	0.982675	1.16651	1.88892	2.94842	1.70894	2.60039	1.97626	1.67984	1.85682	1.42408	0.260916	0.719319		16.2336		15.4453													6.16007		5.827
	12		9													1.67217	0.737271	0.495926	2.01308	1.16651	1.82002	1.84344	2.22688	1.81867	0.987985	0.69605	1.52476	2.10908	1.17652		24.1546		15.474													4.96801		5.8162
	11		9													1.60232	1.93218	1.91974	1.6749	1.50526	1.13835	1.58618	2.2605	1.92594	1.78695	1.88341	1.63788	0.508507	0.246518		24.292		18.5731													4.52823		4.84572
	6		13													1.15772	2.24121	1.6675	2.33885	1.29625	1.34784	1.64425	2.27483	1.56849	1.45526	1.19116	1.66901	1.44406	3.26351		18.2012		24.6689													3.29648		5.26979
	12		8													1.49965	1.35904	1.48374	1.67275	1.22101	1.61246	1.6363	1.7815	1.66476	2.05043	1.7312	1.55088	0.728483	0.287655		24.2778		17.2157													4.94279		4.64693
	7		7													1.12721	1.73923	0.308514	1.15024	1.36703	0.198966	1.77645	0.362363	0.46158	1.01683	0.158546	1.60474	0.276787	1.95104		16.3395		13.8903													4.2841		5.03949
	7		7													1.50309	1.73221	0.520577	1.7043	1.22958	1.66701	1.42103	1.81866	0.46228	1.35382	1.83394	1.51396	1.72537	2.77919		13.2589		12.8871													5.27947		5.43177
	7		10													1.88583	1.99972	1.35518	2.10841	0.891774	1.99265	1.578	0.978714	1.51776	1.33518	1.33675	2.03763	1.61497	4.45221		13.2597		19.4273													5.27914		5.14739
	9		12													1.56466	1.62693	2.37924	0.905851	1.07193	1.8888	1.20021	1.9532	1.62759	1.11552	2.32849	1.00012	2.49462	1.47217		18.4814		27.2464													4.86977		4.40425
	10		8													1.40981	1.30392	0.655778	1.16979	3.37661	1.45641	1.74898	1.41652	1.86411	1.03038	0.911943	2.66958	1.14454	3.21284		23.9484		19.8342													4.17564		4.03344
	15		9													1.75682	2.36506	1.7298	2.05946	0.400247	1.42487	0.56179	1.41274	0.889639	2.13032	1.53235	1.71203	2.0241	1.2294		28.4094		15.5019													5.27994		5.80575
	13		12													2.28662	0.565656	1.21299	1.0066	1.38745	1.50209	1.77025	4.1142	2.01582	1.98834	2.07533	1.06199	0.279687	3.00225		24.7942		22.4218													5.24316		5.35193
	11		20													1.64723	1.73879	1.01282	1.73372	1.96956	1.43318	3.71513	1.43298	0.952705	0.267351	1.2074	1.78274	0.357067	0.126736		22.806		32.1178													4.8233		6.22708
	11		14													0.84773	0.829535	1.5999	2.53471	0.738475	1.10012	1.88665	1.9103	2.33902	1.56653	2.47075	2.00467	2.39942	0.775318		22.2915		28.2943													4.93461		4.94799
	9		10													2.36017	1.59158	1.84994	0.599469	1.07494	1.15055	2.27438	2.1699	1.39276	1.27416	1.60541	0.532318	1.8331	0.826962		16.311		21.2726													5.51776		4.70089
	15		12													2.1425	1.6589	1.66662	2.5016	0.983147	1.56779	2.63684	2.72929	0.717177	1.23568	1.97305	2.04334	0.782956	0.761973		26.5187		21.0809													5.65638		5.69235
	9		9													1.24191	2.45434	1.88663	2.46665	1.14233	1.86567	1.80447	1.76165	1.29581	1.54719	1.18681	1.77653	1.02344	0.603799		17.1618		14.7029													5.2442		6.12124
	11		11													1.87745	2.50997	1.92319	0.718614	1.2365	1.43678	2.0754	3.79743	1.96051	1.52206	1.21561	1.72107	1.77902	2.56709		20.4289		19.0966													5.38452		5.76019
	10		13													2.20263	2.24044	1.74611	1.50503	1.6148	1.31723	2.53004	1.22619	0.814301	1.70662	0.503771	1.52773	0.637768	2.3551		18.4303		19.5745													5.42586		6.64128
	12		10													0.67702	1.54009	1.51056	0.676819	1.56637	1.28417	1.1002	1.53302	0.586524	1.81692	1.92322	2.815	1.87232	2.45422		22.6405		17.7756													5.30025		5.62568
	7		13													2.36063	1.90905	1.03582	1.32711	1.47045	1.33628	1.89956	1.83933	2.25292	0.684794	0.84215	0.68242	1.45202	1.12934		14.9489		24.6514													4.68261		5.27354
	10		11													0.674489	1.70325	1.16936	2.38566	1.05594	1.28266	1.30746	1.50991	1.31926	1.91559	0.753347	2.88693	0.330987	1.27755		20.2951		23.9963													4.92729		4.58404
	8		15													1.7975	1.95658	2.41352	1.95304	1.22704	1.12809	1.54762	1.79178	1.34039	1.34101	0.913637	1.37724	2.12626	3.01834		13.864		26.8511													5.77035		5.58637
	8		10													1.28124	0.257604	1.60489	2.02412	0.721857	1.70832	1.90713	1.30252	1.16925	1.55535	1.38123	0.662494	0.627087	2.0863		17.9973		18.4816													4.44512		5.41078
	11		11													0.74786	2.172	2.13388	1.32712	1.48161	1.23977	0.959738	2.04349	1.33882	1.40775	1.45858	0.646502	1.33077	2.07764		22.565		20.0522													4.8748		5.48569
	9		13													2.13048	1.13956	2.13703	2.11717	1.30533	1.83845	1.37385	0.879113	0.714635	1.99594	1.68328	2.10693	1.43203	0.848665		22.4134		21.0967													4.01545		6.16211
	8		8													2.16947	0.772288	1.71776	2.48207	0.897034	0.355885	0.121952	0.738013	1.4033	0.521757	2.1566	1.80059	0.0654073	0.447838		18.0603		13.4159													4.42961		5.96305
	13		11													2.11799	2.15207	2.25907	1.16839	0.807854	1.17008	1.67861	1.50126	1.07056	1.00278	1.22309	0.237011	1.54782	2.64032		24.0354		18.9592													5.40869		5.80193
	10		6													0.779988	1.59247	2.91364	2.90602	1.01209	1.89003	2.3829	0.834329	1.091	0.846767	1.38206	2.99861	1.18677	1.68809		19.9		15.8352													5.02514		3.78902
	8		13													1.74111	1.52008	2.27948	3.28469	0.929915	0.514801	1.52732	1.68694	0.921908	1.5585	1.63923	2.07928	1.05789	0.915528		17.2141		24.7567													4.64735		5.2511
	7		9													1.1983	1.47782	1.06335	2.20635	1.33625	1.39076	2.80362	0.785741	0.650379	1.21634	2.00785	2.06412	1.40678	1.60953		17.7896		16.1792													3.93489		5.56271
	7		12													1.44584	2.13211	1.47381	2.02644	1.61654	1.71764	0.640211	1.88436	1.12766	0.26946	1.1006	1.55298	0.281868	0.118991		13.774		16.2274													5.08203		7.39491
	11		13													1.56454	2.14471	1.85655	2.60184	0.951602	1.5141	1.96274	1.39378	0.775854	1.66557	1.05696	2.29161	1.10818	0.853203		24.878		26.7166													4.42158		4.86589
	10		9													2.59914	0.779293	2.20932	1.03754	1.55268	1.7584	2.71196	1.64392	0.909231	0.484406	1.22342	0.573447	1.23934	1.29596		16.8256		12.7573													5.94333		7.05479
	13		10													2.0706	2.74349	1.76894	1.98856	2.75082	1.48018	1.07754	1.73346	1.03201	1.44362	1.2968	0.790503	2.00097	0.198845		27.0437		16.556													4.80703		6.0401
	8		11													2.30801	2.26723	2.04523	1.00838	1.58108	1.48571	3.02034	2.21529	1.29526	1.63837	1.1308	1.87354	0.853098	2.11898		19.9638		18.6798													4.00725		5.88873
	11		15													1.95946	1.73041	1.94063	3.25181	0.318042	1.41159	0.809477	0.938515	1.65407	1.30687	1.32722	0.513819	0.942992	3.34906		20.1141		33.373													5.46879		4.49466
	11		17													1.95355	1.68565	1.0812	2.9076	1.68908	1.32465	1.30256	2.23453	0.907379	1.57534	0.927083	1.37435	1.71061	0.577546		23.1357		27.0193													4.75456		6.2918
	4		16													1.56394	1.53397	2.81484	0.603287	0.63874	1.2326	1.65299	2.06209	1.72606	1.72804	1.22547	1.19024	0.844241	0.826874		8.71333		29.3525													4.59067		5.45098
	10		17													1.39894	0.84248	3.75127	0.13848	1.33491	1.23753	0.63567	1.67044	1.61689	1.63512	1.37028	1.94964	1.54028	0.814353		19.6609		28.5478													5.08623		5.95492
	10		12													1.93784	1.68796	2.72623	1.3899	1.22272	1.25898	1.45836	2.05772	1.88175	1.63359	1.89476	2.0129	0.147269	3.62875		17.7746		20.6397													5.626		5.81404
	10		11													3.00069	2.10695	4.09339	3.18336	1.69497	0.819068	2.14186	0.177052	1.32715	1.73125	1.13996	2.31702	2.06886	1.71067		18.9723		22.0459													5.27085		4.9896
	8		10													0.702939	0.187905	2.91231	0.470507	2.07766	1.47024	1.04934	2.14925	0.848377	0.918091	2.13698	0.948205	2.44278	2.28041		16.3887		19.1256													4.8814		5.22859
	11		10													2.38798	1.85425	1.79485	1.33869	1.45851	2.03052	1.51144	1.02079	2.00714	0.528604	1.10381	2.08035	1.51876	1.01419		22.5712		22.5176													4.87347		4.44097
	12		10													0.520348	2.1318	0.235692	2.13107	1.50147	0.814521	1.91508	1.38152	0.975451	1.31673	0.657975	1.6118	2.30313	1.02914		21.3055		16.6358													5.63234		6.01115
	11		10													1.40517	2.08019	0.536548	2.60536	1.92893	1.83756	1.54522	1.54171	1.46248	0.881777	1.31782	1.19938	1.05851	3.61224		20.8622		17.9668													5.27268		5.56581
	10		11													1.98027	1.32375	0.508771	2.35799	0.794847	1.33471	1.80257	1.85584	0.763187	1.46418	0.111502	2.52483	1.65153	1.5457		20.4809		18.8392													4.88259		5.83889
	14		17													0.429784	2.11019	3.34696	0.549807	0.948086	1.54938	2.10636	1.84141	0.197498	1.48781	1.23117	1.79413	1.24434	2.57338		27.0531		27.4427													5.17501		6.19474
	8		10													0.641922	1.53508	3.11202	2.33633	1.22615	1.20074	1.71828	1.92495	0.525819	1.09899	0.627947	1.57783	0.478656	0.256621		15.9203		18.2114													5.02504		5.49106
	10		9													2.0362	1.87395	1.89272	3.00559	1.67363	1.02324	1.67669	1.97279	0.996926	1.59488	2.64415	1.74094	2.04475	1.32763		21.7748		15.1066													4.59246		5.95765
	9		8													2.06987	1.65034	0.258168	2.31578	1.46186	1.54862	1.80285	1.98666	1.00124	1.11684	0.776263	0.993095	0.911547	2.13071		16.7696		16.2868													5.36685		4.91195
	8		11													1.90923	1.68484	2.10508	0.766174	0.723636	1.33966	1.69232	2.03798	1.53358	0.318094	2.44836	1.74315	1.62426	1.14769		16.3883		21.0611													4.88152		5.2229
	9		10													1.11643	1.94784	1.8821	2.05143	1.2268	1.48646	1.74287	1.56942	0.694297	1.4634	1.48769	1.59912	1.79653	0.79036		15.4251		16.0341													5.83465		6.2367
	12		7													1.73249	1.97051	2.58426	0.937405	1.16116	1.45788	1.11552	1.92568	1.266	1.14904	1.30541	1.4593	0.929697	1.28761		19.1552		15.4865													6.26463		4.52005
	12		6													1.46066	1.99827	2.51791	2.28704	1.22655	1.50889	1.57624	1.88587	1.39013	1.73333	0.278868	1.00452	0.257521	1.15524		27.9668		13.9667													4.2908		4.29592
	8		9													1.81581	0.595609	1.01447	1.29324	1.4551	2.1991	1.35381	1.99501	0.53235	1.18248	1.72488	1.53738	1.7892	1.02137		18.3505		17.8453													4.35954		5.04335
	7		3													1.98732	1.71842	1.77192	1.83466	0.910889	1.38249	1.62725	0.44173	1.51885	1.18872	1.77714	1.49506	0.979692	2.06107		19.2518		12.193													3.63602		2.46042
	11		8													2.17368	1.86562	1.72094	0.187472	1.61242	1.10843	1.61845	1.90927	0.62112	0.82627	0.702113	1.35475	0.685183	2.20727		21.2249		14.1924													5.18259		5.63681
	10		12													1.03609	2.14399	0.526194	3.5965	1.65295	1.5086	1.62992	2.052	1.35775	1.16163	0.574915	0.887307	0.83728	1.75152		17.8489		18.8204													5.60259		6.37606
	9		12													2.41453	1.83985	0.280833	1.87156	1.46022	1.31568	2.2908	1.87974	1.79785	1.23862	1.1217	1.50441	1.94839	2.16203		19.38		22.4689													4.64396		5.34072
	14		8													1.78268	2.12381	1.1283	0.928922	1.16625	1.33099	1.39675	1.8247	1.45717	0.53085	2.25657	3.04408	2.33749	2.10228		22.4106		16.2353													6.24703		4.92753
	13		8													1.48522	0.703132	1.61039	1.27483	1.24429	1.27129	0.376765	2.00186	1.23004	1.66263	1.67409	0.256005	1.47084	2.01687		24.6966		16.7078													5.26387		4.78817
	13		8													2.332	1.0768	2.70468	0.34415	1.87253	1.51709	1.87093	1.88371	1.32454	0.750828	3.65059	2.01906	2.56209	0.192058		21.5737		13.8589													6.02585		5.77245
	9		11													1.67735	2.15551	0.838617	2.78793	1.28098	1.69219	0.470133	1.69429	1.5207	1.4775	0.279419	0.941941	1.17933	2.25462		20.0275		24.5775													4.49382		4.47564
	9		10													1.56804	2.06265	2.39694	1.15861	0.609532	1.566	1.79443	1.90449	0.527103	0.8262	0.618954	2.19495	1.9044	1.12733		16.62		19.5808													5.41517		5.10705
	11		8													1.70692	0.46054	0.53058	2.2019	1.33739	1.72794	1.8045	0.59323	0.742219	1.48985	2.2011	2.20988	1.68187	0.88331		21.4014		15.4301													5.13985		5.18467
	8		9													1.70182	1.34925	2.55936	1.29295	2.12655	1.43608	2.84277	1.81204	1.44893	0.933086	0.352806	2.08147	0.929968	1.45221		17.7669		18.1862													4.50274		4.94881
	6		7													1.05761	2.43646	0.826288	0.0485926	1.07952	1.44543	1.69705	1.27148	0.87394	0.629054	1.01703	2.19916	2.07615	0.916689		13.554		13.3317													4.42675		5.25063
	8		8													1.48674	0.204207	1.80289	2.66931	1.38834	1.30189	0.615141	2.39004	0.79914	1.87204	1.97291	1.69841	1.80923	0.70636		17.3787		15.9025													4.60334		5.03065
	10		12													1.73208	2.03863	1.27763	0.687281	1.24047	1.46317	1.62482	2.68466	1.17379	2.20682	0.927364	0.755137	1.85679	2.97527		19.9296		20.3674													5.01766		5.89178
	7		12													1.12298	0.54874	1.03364	3.07222	2.31336	1.61435	1.65684	2.07166	1.77128	1.72584	1.30599	1.87485	1.50515	1.14282		17.3116		23.8502													4.04353		5.03141
	8		7													2.19603	1.76756	0.786832	0.465435	1.57388	1.3497	1.80478	1.01255	1.26064	1.15853	1.4453	2.4968	1.26092	1.90469		14.3139		15.7954													5.58897		4.43167
	9		11													1.70915	1.91356	2.53006	1.27466	1.35965	1.69937	1.90202	1.75267	1.46841	0.926267	2.34677	2.75386	1.82142	0.703989		15.0768		21.2552													5.96942		5.17522
	11		11													1.87066	1.81154	0.587312	2.61333	1.64764	1.66704	0.739246	0.449709	1.34958	0.932535	1.25869	0.0633855	1.3635	2.20248		19.1148		21.1452													5.75471		5.20213
	8		12													1.59269	0.988712	2.78952	0.804666	1.36777	2.51703	1.50474	1.98102	1.07742	1.28353	0.263806	1.00491	0.912228	2.8431		15.3969		22.1589													5.19584		5.41544
	7		7													1.2555	1.91041	0.506606	2.14674	0.999837	0.979285	1.45568	1.48492	0.942478	1.32602	2.45967	2.16841	2.65555	1.42751		18.3381		12.8975													3.8172		5.4274
	8		13													1.43094	1.83252	2.08555	2.07606	1.50886	0.569403	2.92291	2.01518	0.64725	1.28357	1.86777	1.79236	0.33509	0.894655		15.4822		23.016													5.16723		5.64824
	6		5													2.01894	2.34987	2.44582	0.716831	0.498824	1.30907	1.84183	2.80405	1.15729	1.15372	1.76858	2.30628	0.895368	3.14366		13.5179		8.46765													4.43856		5.90483
	10		15													2.03361	2.59339	1.11297	2.37233	1.44447	1.19575	1.35622	1.15501	0.865417	0.907362	1.28934	1.14829	1.7898	1.49529		21.4193		25.2061													4.66869		5.95094
	13		8													1.76186	2.43133	1.68927	2.26495	0.874179	1.66287	2.43421	1.84646	1.42001	1.31978	1.14417	1.05186	1.33808	1.33278		23.8259		14.4422													5.45624		5.53932
	10		8													2.24702	2.55851	0.172507	3.06922	1.34495	1.34622	1.30966	0.134439	1.30569	0.884322	1.81995	1.96944	1.93295	1.18436		22.8124		15.0329													4.38359		5.32165
	9		15													2.78284	2.64939	2.77728	1.28585	1.64073	1.31049	1.83118	1.21778	1.00155	1.49519	2.1056	1.12737	1.74573	0.827529		18.4579		24.8011													4.87595		6.04813
	7		10													1.83954	1.3301	0.666953	1.88894	2.09905	2.11667	1.29295	2.07639	1.89167	1.17744	1.96041	2.3901	1.01237	2.26464		14.1392		18.2878													4.95077		5.46813
	12		14													1.65262	1.96628	1.46128	2.70618	1.69969	1.13087	1.42306	2.0187	0.982502	1.45025	1.04182	1.60343	0.594422	1.06643		23.3795		24.6761													5.1327		5.6735
	10		13													2.25894	2.29412	3.20916	1.29156	1.61084	1.38793	1.40918	2.47745	0.962316	1.20685	1.5545	1.11445	1.54128	2.70634		18.8534		22.1787													5.3041		5.86149
	2		12													1.69363	2.41889	2.28273	0.987751	0.788768	1.35413	1.46516	0.84968	1.26746	1.44853	1.61108	2.09189	1.5912	1.13469		3.66305		21.4986													5.45993		5.58176
	7		10													1.42157	2.17963	1.31849	0.962076	1.58802	0.480881	0.243378	2.06235	1.01925	1.56666	1.09494	0.498651	1.60555	2.35363		17.2296		16.2994													4.06278		6.13519
	13		6													1.89661	2.11923	0.914982	0.86075	1.65322	1.26682	1.79558	1.82636	0.927503	1.1252	1.52507	2.09471	1.17244	0.999574		28.5507		12.1259													4.55331		4.94807
	10		5													1.36604	1.67111	2.66956	2.5082	1.05885	2.12522	1.44695	1.77258	1.22158	1.34255	1.97319	1.593	0.925203	1.6542		23.7201		12.0972													4.21583		4.13318
	10		11													1.97848	1.92966	0.503734	2.19359	1.90534	0.48455	1.60691	2.79522	2.122	1.3638	1.93508	3.19396	1.29585	0.506726		20.5863		19.3997													4.85761		5.67018
	9		16													0.703722	2.05411	2.34016	2.09949	1.46475	1.11847	1.49706	1.89264	1.22183	1.19443	1.52695	0.433504	0.430164	1.06978		17.2227		27.1727													5.22565		5.88827
	8		13													1.84597	2.21599	3.34906	2.60258	2.70075	1.16009	3.40386	2.01981	1.55918	0.968364	2.47582	2.53509	1.40069	2.61372		16.8594		21.4082													4.74514		6.07245
	8		13													2.09379	0.776397	0.179979	0.455854	1.58637	1.64161	1.56188	2.31666	1.20619	1.19538	1.68747	0.210334	1.16164	2.32526		16.5621		22.4371													4.8303		5.79398
	12		15													1.3228	2.08028	1.4333	1.81974	1.55971	1.06681	1.41293	0.757469	1.53194	0.438082	3.43682	2.57619	1.66762	0.256357		22.218		26.9611													5.40102		5.56358
	8		7													1.96264	2.132	1.8443	1.97458	0.671052	0.570321	1.79021	2.23499	1.49147	1.76214	1.06512	0.581405	1.06147	0.330706		16.5368		14.1624													4.83768		4.94267
	8		7													1.70107	1.63944	1.46587	2.23042	1.61286	1.34475	1.86629	1.09468	1.28945	1.72267	2.58172	2.20178	0.723711	4.51678		18.5674		14.5537													4.30863		4.80977
	9		17													2.06996	1.65	0.689309	1.94094	1.48268	1.36756	1.77426	1.97813	0.93267	2.17227	0.8983	1.85636	1.28722	0.358753		13.8272		34.2352													6.5089		4.96565
	8		9													1.2901	1.07594	1.28568	2.3481	1.50376	1.54153	1.79644	2.00784	0.946785	1.55772	1.79281	2.65499	0.547064	1.23961		12.7717		17.7503													6.26387		5.07032
	8		8													1.79598	1.68682	1.86583	0.155267	0.447146	1.39087	1.83318	1.99284	1.6827	2.14768	2.27242	1.42505	0.541734	1.20007		16.4947		16.0785													4.85005		4.97559
	12		9													1.67219	0.956876	0.889878	2.48522	1.42977	1.80699	1.79713	1.86306	1.4393	1.32486	1.08531	1.40725	1.2941	2.46742		21.272		14.7414													5.64123		6.10525
	8		6													2.23358	1.90959	1.93067	1.24062	1.55364	1.82676	1.89207	2.15638	1.01875	1.40215	1.47041	1.02999	2.81837	2.69422		18.6742		14.8356													4.28399		4.04433
	11		8													1.98827	0.477999	2.27171	2.2306	0.80335	1.2055	0.99448	0.725751	1.90648	1.11912	1.31943	1.45857	3.78951	0.344662		20.587		14.5044													5.34319		5.51557
	10		10													1.10971	1.68034	1.05466	0.714827	1.36024	0.966558	1.22826	2.2522	0.524494	1.41204	2.564	2.12373	0.892892	2.49097		20.5341		18.1452													4.86994		5.51109
	9		6													0.180674	1.00452	2.12881	1.25151	1.36759	1.82723	1.71647	2.04757	1.49553	1.37129	1.83897	0.340282	1.15817	2.95979		17.7315		16.2768													5.07573		3.68622
	9		11													1.4987	1.87519	2.04884	1.21136	1.36438	1.58256	1.34379	1.99404	1.15774	0.123374	1.94528	1.59729	1.04415	0.53883		19.8329		19.6976													4.53792		5.58444
	15		10													1.50396	1.58175	1.77535	2.53532	1.43315	0.907926	1.83486	1.79783	0.559152	1.37424	1.80871	0.668276	1.51281	0.750688		26.4657		15.6611													5.66772		6.38526
	7		10													0.23581	2.34804	2.6735	0.998828	1.23134	1.1735	0.345559	2.26795	1.28003	1.45423	0.223693	1.4943	1.6305	0.808231		14.1967		16.5264													4.93073		6.05093
	8		9													1.15954	2.01053	0.646666	0.219541	1.46878	1.23246	1.76278	0.579979	0.748516	1.1446	1.59161	1.21703	0.0413449	2.36203		18.6244		17.4134													4.29543		5.16842
	9		11													1.36595	1.80158	1.85985	1.08639	1.42755	1.68665	1.49753	2.11204	1.33906	1.25609	1.57284	1.93789	1.11886	0.770513		19.696		19.0093													4.56945		5.78663
	13		13													2.49558	2.06651	2.55914	1.57637	1.0644	1.89189	1.82438	2.09667	1.9545	1.65456	2.04855	1.17008	0.324774	0.851707		24.6168		19.8792													5.28094		6.53948
	8		6													1.72596	2.44603	2.65986	2.0699	0.0802396	0.248887	1.50226	1.10282	0.41097	0.370798	1.31384	1.89682	1.64364	1.04949		15.6733		13.585													5.10422		4.41662
	12		9													1.2659	2.57289	1.93782	0.979335	1.44338	2.03131	1.38179	1.998	1.05064	1.28838	0.636596	1.91792	0.469572	3.10914		25.414		13.9545													4.72181		6.44953
	10		9													1.82198	1.85405	0.611274	1.25961	1.69333	0.513783	0.584946	1.87776	1.1989	0.950001	1.03656	1.8078	2.1047	0.194243		21.5866		15.2903													4.63251		5.88607
	8		8													1.21993	1.70498	1.13736	2.30119	1.44632	1.3471	1.3382	2.13679	1.59645	0.934804	2.09488	1.97257	0.700201	0.985672		14.9534		13.0383													5.34996		6.13575
	7		11													1.60868	0.275433	1.09588	0.998517	1.10734	1.06835	1.78842	1.7374	1.19676	1.01223	1.39222	1.11915	1.00725	3.31919		15.6698		19.7848													4.46719		5.55983
	6		10													2.07132	0.251853	0.390803	2.845	1.12755	1.46512	1.52581	2.01157	1.3671	0.503319	1.89308	1.37331	1.94329	1.05965		14.1249		23.8109													4.24782		4.19976
	7		13													1.94236	2.0879	2.9026	1.05909	1.13969	1.26749	1.80184	1.52532	0.402943	1.20959	2.26182	1.67259	1.64655	0.776126		14.5627		23.9228													4.80681		5.43415
	7		15													1.97982	1.23033	0.484011	3.27934	1.69174	1.68651	1.54629	1.09909	0.70774	0.760867	1.23645	1.3554	0.680065	1.2623		16.0482		29.6721													4.36186		5.05526
	10		10													1.77825	1.43572	2.26117	3.18822	1.68775	0.445977	1.39655	1.37429	1.24815	1.14206	0.897847	1.63432	2.89183	0.893328		22.379		16.9141													4.46848		5.91224
	10		8													2.56857	2.86812	2.29699	1.25062	0.955562	1.30835	1.60151	0.358619	0.937545	0.981017	2.11162	1.0556	0.178283	1.55417		18.0116		18.8658													5.55197		4.24047
	8		10													2.06816	2.19293	0.681804	2.5346	1.41627	1.44225	1.36408	1.90999	1.25213	1.07279	2.76773	1.75771	0.991652	0.67533		16.3294		17.2447													4.89912		5.7989
	7		12													2.13304	1.76358	2.82836	3.76863	1.4319	1.47652	2.03861	2.27264	1.22788	0.936963	0.577644	1.20586	2.0933	0.642539		15.1896		23.1793													4.60842		5.17704
	9		8													1.88079	1.8926	2.35627	0.351606	0.83197	1.53795	1.61487	1.85318	1.05496	1.43219	2.37896	1.89909	0.656125	1.36351		21.0719		12.3169													4.27108		6.49516
	8		10													1.83982	2.36154	1.92059	0.344196	1.25416	1.34289	0.49127	1.85909	1.4281	1.41349	0.962817	1.71953	0.799721	0.418259		14.6441		18.6987													5.46296		5.34795
	8		9													1.70181	1.3167	1.91853	1.63326	2.12782	1.26272	3.69057	1.61459	1.17313	1.37111	2.3965	1.24137	1.28311	2.96064		19.2152		14.767													4.16337		6.09466
	9		9													1.5521	1.63448	1.70994	1.81175	1.46582	1.63167	1.96878	1.09543	1.04961	1.5686	1.662	1.70434	1.3698	0.99245		16.6999		18.7741													5.38924		4.79385
	10		8													1.51592	1.81635	2.41342	1.66582	0.508698	1.79611	1.70123	1.76087	0.983443	1.30359	2.20593	2.7586	0.958569	0.890103		18.9836		16.4985													5.2677		4.84894
	11		9													1.71746	1.49353	0.628591	1.92801	1.34779	2.11319	1.50406	1.79125	1.00872	3.27534	1.49567	2.4648	1.00272	2.4935		21.1904		18.2806													5.19103		4.92325
	13		9													1.57916	2.11883	2.90545	0.75255	1.69304	1.79608	1.92078	1.2937	0.855547	1.6362	2.4784	0.834292	1.58965	1.48111		23.2777		18.8741													5.58474		4.76844
	7		6													1.54151	1.93439	1.51325	1.05586	1.47762	1.62289	1.55948	2.8366	1.46615	1.35124	2.2556	2.42125	1.64274	2.40472		15.1649		12.8186													4.61592		4.68069
	8		7													1.81729	2.22875	3.00534	0.374561	0.742918	1.5857	32.1893	0.961588	1.26024	1.24866	1.36365	2.12118	1.66102	1.52033		15.301		12.8513													5.22842		5.44693
	13		11													0.859696	2.34861	1.90894	2.07248	1.60735	1.40142	0.905459	1.52873	1.17009	1.24668	0.456921	0.557949	1.8919	1.06779		25.0154		21.6953													5.1968		5.07023
	9		11													1.95325	1.67303	0.544788	1.01727	0.882023	0.162564	1.83615	1.74338	1.16937	2.0209	3.52052	1.95912	1.61881	2.42294		17.3359		20.9268													5.19155		5.25641
	12		9													1.75865	2.36186	2.0271	1.65104	1.91524	1.57172	0.415189	1.60427	1.44436	1.29621	1.92471	1.719	2.03318	0.961931		20.2456		14.6241													5.9272		6.15421
	10		15													1.79102	1.94738	1.04424	1.90567	1.37157	1.47209	1.61183	0.485894	1.17054	1.75061	2.25866	1.14332	0.665191	2.31887		18.477		22.4907													5.41213		6.66943
	9		6													1.99893	2.15162	1.76037	0.397311	1.04795	0.455283	1.76426	1.65917	1.70193	1.72921	2.86008	1.83146	0.804772	0.955383		22.5328		13.1611													3.99419		4.55888
	13		4													0.323146	2.09538	0.987855	1.7833	1.04658	1.47294	1.71492	1.75335	1.40943	1.19455	1.96887	1.91143	1.87216	1.05323		24.9184		6.37879													5.21702		6.27078
	17		6													1.41505	1.93902	0.0511776	1.96429	0.925065	1.39048	0.787971	1.44141	1.06608	1.03881	0.137547	1.06067	0.42507	0.979133		26.7487		14.3118													6.35546		4.19235
	8		7													1.40511	1.92828	1.25517	1.02186	1.45441	1.76945	2.00141	1.40307	1.43535	1.33641	2.2283	1.65257	0.653457	1.1424		18.0788		13.5968													4.42506		5.14827
	10		6													1.50784	1.69717	1.12436	1.69254	1.82496	1.41066	1.60737	2.0174	1.25297	1.34283	1.68821	2.02055	2.23043	3.43488		18.4182		14.5544													5.42943		4.12246
	7		10													1.41318	1.59408	2.83595	2.16789	1.0675	2.57159	1.89887	0.859747	0.833446	0.504952	1.53411	1.85696	0.74664	1.55265		16.0398		20.4726													4.36414		4.88458
	8		14													0.866223	1.80603	2.62144	1.92941	1.02051	0.51844	1.90675	1.55931	1.10346	1.64138	1.49547	0.527015	0.536353	1.0781		17.1935		25.6023													4.65292		5.46827
	7		14													1.34327	2.03409	1.52764	1.29158	1.64845	0.670426	1.79007	1.79262	1.46997	1.26534	1.44292	0.799347	1.72485	3.36843		15.8456		23.6864													4.41763		5.91057
	8		11													2.00764	1.99691	1.64133	0.91722	0.829314	1.70685	1.77519	2.10482	2.07748	1.23404	2.27276	0.757539	0.734892	0.935744		16.4321		20.8328													4.86852		5.28014
	6		9													2.35775	1.67021	0.495235	1.93198	1.00067	1.17863	2.28303	1.75856	0.798036	1.71223	0.462885	2.91446	1.51676	1.59355		15.2205		18.5983													3.94205		4.83915
	8		12													1.748	1.20648	1.81934	1.71767	1.30594	1.71248	1.11802	1.86899	0.995062	1.83133	1.85365	0.792662	1.21215	2.64059		16.21		19.6296													4.93523		6.11321
	10		7													1.82492	1.74608	1.71623	1.02363	1.74489	1.72737	1.9777	1.49209	1.49774	1.64716	0.834114	3.69368	0.484799	0.900866		20.4103		13.418													4.89949		5.21689
	13		9													2.22994	1.43638	1.94234	0.372591	1.29062	1.57932	1.81364	1.83058	1.13141	1.26571	1.95291	1.00016	2.57911	2.4579		25.2586		14.1247													5.14675		6.37183
	11		8													2.70639	1.72101	1.14793	2.36477	1.67149	0.878084	2.43675	2.31621	1.45269	1.42194	0.3947	1.14656	0.625775	0.805683		22.7807		14.6211													4.82866		5.47156
	11		10													1.61039	1.06489	2.38246	1.72879	1.07258	1.93837	2.28369	2.07985	1.52165	1.74354	2.50052	2.04261	1.45274	2.93156		21.0388		15.1085													5.22843		6.61878
	9		7													1.89395	2.26124	2.00819	0.617411	1.45825	1.86694	2.11264	2.16046	1.3753	1.86116	2.5415	0.481795	0.723981	1.41655		19.3596		13.5209													4.64886		5.17717
	8		9													1.8046	1.66017	2.04664	2.92364	1.26271	0.283251	1.66641	1.00588	1.49354	1.64388	0.636753	2.38431	0.367749	1.37571		16.036		13.9311													4.98879		6.46035
	7		13													2.42607	1.44715	2.56866	0.608883	1.82879	1.42338	1.9705	2.64912	1.75934	1.37144	2.44504	2.32961	1.79928	0.578326		14.4102		19.5809													4.85766		6.63913
	8		20													1.48801	1.19499	1.87063	1.50895	1.42343	1.35422	2.38267	3.1088	1.43419	2.23228	1.38114	1.53896	0.916166	0.534558		14.1442		32.346													5.65603		6.18315
	13		16													2.27827	1.78657	0.306881	2.51702	1.01457	1.39389	1.26047	0.310215	0.246615	1.04686	0.774073	1.76202	1.85742	2.26632		24.9407		25.3791													5.21236		6.30441
	8		8													1.54854	1.9522	2.06853	2.57486	1.64996	0.12299	1.82665	1.17896	1.83057	1.69224	1.91675	1.72893	0.922559	4.43024		17.1252		15.8505													4.67147		5.04717
	13		9													1.57755	1.47794	0.275846	0.686079	1.38692	2.01197	1.25765	1.11051	1.52575	1.26198	1.57512	1.67273	2.92982	0.892147		24.0466		15.2038													5.40616		5.91956
	10		8													2.25899	1.47918	2.664	1.69582	0.824407	0.501141	2.09038	2.44182	1.6553	1.48693	1.422	1.3618	0.864244	0.35299		17.0271		13.3217													5.87301		6.00525
	8		12													1.42356	1.41397	1.62054	2.44734	1.53059	2.03137	1.71042	2.16602	0.609201	1.12701	1.21728	1.04452	2.38872	0.847626		16.4874		19.5495													4.85219		6.13826
	12		8													1.98855	1.26627	0.796191	2.45643	0.907484	1.41979	1.80218	0.279594	1.46966	1.72343	1.91072	2.71166	1.69169	0.497726		24.5075		16.415													4.89646		4.8736
	11		10													1.47718	1.77176	1.63318	2.10163	1.14601	1.54237	1.97126	1.03023	0.885896	1.90917	1.06271	0.685813	1.92053	1.88237		21.1126		18.1552													5.21016		5.50806
	9		14													0.0776892	2.22974	1.06118	2.41206	1.53347	1.46152	1.39753	1.9759	0.725573	1.43491	1.95092	2.84821	0.225857	5.56061		19.5598		31.1488													4.60129		4.49456
	2		9													2.02846	2.01937	2.20964	0.896542	0.603491	1.90366	1.64807	1.21254	1.1739	1.55846	1.14852	2.3792	1.09453	2.43336		4.70804		14.5868													4.24806		6.16996
	7		2													2.20299	1.678	1.22781	1.86983	1.74175	0.707788	1.51194	1.72219	1.88761	0.62885	1.84463	2.53431	0.720478	3.11198		16.3045		13.4485													4.2933		1.48716
	10		1													1.8391	0.880694	2.07505	1.91131	1.66277	2.0759	1.9823	1.52581	1.01286	1.91035	0.599222	1.23056	1.65982	2.56355		17.3253		12.9726													5.7719		0.770858
	15		8													2.23165	1.6167	2.17085	0.940714	2.17339	1.65175	2.03566	1.38231	0.150824	1.06044	1.21215	2.48634	0.618212	2.58591		24.5012		16.0409													6.12215		4.98724
	8		7													1.12065	1.8445	1.23045	2.54164	1.06293	1.47476	2.38967	1.87827	1.23833	1.80471	0.378891	1.77649	1.57118	1.46476		16.6144		15.0546													4.81511		4.64975
	8		6													1.82132	1.47868	2.62362	2.93129	1.11849	0.979005	1.46454	1.33762	1.59718	1.16553	1.90655	0.481216	0.642283	2.70194		17.8119		12.5634													4.49139		4.77576
	7		7													2.32529	2.02377	2.20405	2.94164	1.31876	1.34366	1.59594	1.87815	0.848714	1.39806	0.35582	1.16096	2.43806	0.478514		18.9246		12.5693													3.6989		5.56913
	7		7													1.2558	1.47243	0.63361	0.719279	1.21166	1.51278	1.60645	1.4713	1.06566	2.68269	4.68677	2.19886	0.887377	0.701215		17.1503		14.1614													4.08157		4.94301
	11		6													1.78129	1.93309	1.87136	0.819491	1.59325	1.86784	1.69476	1.43117	0.418434	1.0706	0.493017	0.668457	0.953336	2.25208		21.1731		12.6243													5.19527		4.75274
	13		13													2.40887	1.89065	1.53401	1.94014	1.71073	1.8034	1.26074	1.81812	1.46618	1.13079	2.05609	1.09654	1.14643	0.732564		20.9886		22.5453													6.19384		5.76617
	9		10													2.17443	1.86508	0.571551	1.81295	1.19795	1.46658	0.957535	0.635435	1.21404	0.574433	0.457865	2.76198	1.55939	1.06366		17.4531		18.2507													5.15668		5.47923
	8		9													1.80229	0.420422	1.81229	0.777535	1.41664	1.64476	1.60906	1.72462	1.46285	1.26822	2.39772	0.969856	1.28023	1.79325		14.3228		16.8825													5.58552		5.33097
	7		11													0.731499	1.60735	1.29202	0.784026	0.838544	0.982172	1.52206	1.48045	0.758827	1.78621	2.21506	1.0691	1.2819	3.06613		14.0077		18.0945													4.99726		6.0792
	6		5													1.91906	1.99015	2.13336	1.7889	1.32749	1.68407	2.9764	1.47801	1.71073	1.11784	0.632839	1.94665	0.643009	1.13992		14.1056		13.7797													4.25364		3.62852
	9		8													1.8422	2.44093	1.9613	1.62366	0.885391	1.79672	1.44176	1.38876	1.94056	1.19214	2.29686	2.05457	1.03189	1.80051		18.9896		15.6523													4.73944		5.11107
	10		8													2.09673	0.379189	0.708961	1.0328	1.12301	1.70365	1.95326	1.21592	0.704536	1.40782	2.04292	2.32715	1.41006	1.08272		17.5332		13.8718													5.70346		5.76708
	11		9													4.61394	1.93771	1.57576	2.29036	0.800515	1.98999	2.2461	0.421247	1.43803	0.91445	0.244216	2.09812	1.94948	0.100127		19.3808		14.6784													5.67571		6.13146
	12		10													2.06196	0.148748	2.52194	1.80356	1.2935	1.67215	1.79553	1.79788	0.995349	1.24233	2.29564	1.0822	2.16666	0.400533		23.6429		18.9464													5.07553		5.27805
	9		8													2.50674	1.91646	0.714014	0.674215	1.36557	1.03471	1.6201	1.04553	1.26452	1.08397	1.95362	0.141452	2.32681	1.72482		18.2345		14.1842													4.9357		5.64007
	6		10													1.20849	0.862754	2.26805	2.43394	1.55416	1.19949	1.76477	1.23378	1.90599	0.568121	0.351163	2.94022	1.48885	4.14557		13.8483		16.231													4.33265		6.16106
	7		11													2.15691	1.30725	1.7171	3.18491	1.61367	1.04234	2.20736	1.94938	0.538761	0.935491	0.520513	1.41229	1.74415	0.997935		14.9844		18.0211													4.67152		6.10396
	9		16													2.17577	1.1491	0.63169	0.187873	1.36876	1.08717	1.73125	1.24242	1.28999	2.0952	1.04348	1.37027	0.342631	1.42369		19.7487		36.0092													4.55725		4.44331
	9		9													2.19552	1.51587	2.49871	4.25091	1.33897	2.0329	3.29946	2.17474	0.754085	1.77949	2.54447	2.3129	1.47951	0.0663852		20.7256		17.4047													4.34246		5.17102
	10		11													2.26314	1.19072	1.45605	2.01957	1.59969	2.3489	1.95184	1.98411	1.86699	1.62733	0.865368	0.94396	1.25681	1.21399		18.0516		22.0778													5.53967		4.98239
	9		8													1.73174	2.57962	2.33121	2.17722	1.58604	1.84482	1.79294	1.82355	2.36597	1.80993	1.3417	1.95359	1.68044	3.06617		19.12		15.4825													4.70713		5.16711
	10		13													2.37448	2.02877	2.49943	3.55622	1.79507	1.58119	1.83287	1.69219	0.791724	1.25388	2.05559	1.89763	1.44036	1.43684		17.1633		23.694													5.82639		5.48662
	8		13													1.88943	1.58399	1.78669	2.38607	0.842768	1.20466	1.67507	1.35178	2.00797	1.84096	4.70429	1.41621	1.28884	1.81258		17.5809		20.6754													4.55038		6.28766
	12		8													1.9985	2.16633	1.35046	1.15094	1.24789	0.855839	2.07007	1.84237	1.71078	1.19084	1.06099	1.82417	0.0833606	2.26785		25.4505		14.4153													4.71504		5.54966
	9		10													2.1554	1.57399	1.31365	1.57048	1.68709	1.44458	1.47069	2.04647	1.59711	1.502	1.89766	1.99175	1.36407	2.08561		17.9341		15.3575													5.01836		6.51149
	13		14													1.19847	2.03997	2.61006	0.759777	1.55522	1.58111	1.88926	1.19629	1.83631	1.59016	3.41868	1.9973	2.26336	1.52779		25.0221		28.1078													5.19541		4.98083
	10		12													2.18507	1.58314	2.14465	1.85645	1.89767	1.35924	1.95644	0.167151	1.05792	1.19437	2.56764	1.621	0.579754	3.40961		24.0014		22.8613													4.16642		5.24904
	14		11													1.96183	1.88302	2.54666	1.20478	1.50507	1.62315	2.29078	2.56126	2.07844	1.65614	0.176285	1.80789	3.45857	0.0713582		26.0376		22.1524													5.37684		4.96561
	12		11													0.976523	1.39387	1.16786	1.99833	2.0702	1.38915	1.70479	0.924478	1.24536	1.19323	2.00706	1.85794	1.14687	3.39057		23.6936		20.999													5.06466		5.23835
	8		11													0.206655	1.36433	1.15017	1.26181	1.90522	1.58963	0.988842	1.65216	1.84664	1.59283	0.29832	2.20505	0.779527	1.08835		16.6991		27.4528													4.79068		4.00688
	8		5													2.4237	1.92092	1.58438	1.89604	0.219178	2.02888	1.80467	1.79631	1.13853	1.50904	1.32382	1.17631	0.961766	3.72348		17.7202		13.8283													4.51462		3.61577
	9		11													1.69088	1.3032	2.04229	1.0379	1.57624	1.41154	1.96653	1.8386	1.06345	1.77694	1.32197	2.08257	1.72612	1.40225		20.3195		14.4587													4.42924		7.60786
	9		8													2.26194	1.95401	2.07637	1.55664	0.732157	1.48256	1.93885	0.936661	0.900837	1.64014	0.748857	1.54767	1.48816	0.826499		21.0657		16.6182													4.27235		4.81399
	9		7													0.144485	1.79775	1.81455	0.115215	1.63215	1.44402	2.04366	1.54193	2.00103	1.68701	1.53588	1.05276	1.99986	0.747933		18.5941		18.0495													4.84025		3.87823
	9		10													2.11805	2.3306	2.28868	3.61083	1.52397	1.85689	1.69281	1.99474	1.17389	1.54281	1.41738	1.75082	0.260962	1.61117		21.6324		20.3401													4.16042		4.9164
	13		10													1.6435	1.88332	1.61924	1.78159	0.799332	1.81174	2.33437	0.499024	1.24339	1.77533	2.18338	1.83248	2.21092	1.60329		24.4983		18.4261													5.30649		5.42708
	8		9													2.29208	1.56695	1.58984	0.68951	1.27667	1.80095	1.75389	1.95637	2.07805	0.962389	0.196068	1.222	1.79015	0.659552		16.03		15.8818													4.99064		5.66685
	10		12													1.60581	2.6327	1.60468	0.987182	1.06328	0.777488	2.93144	1.88377	1.76893	2.214	1.82865	1.9747	0.831592	0.898711		24.0844		22.9098													4.15206		5.23793
	10		11													1.87084	2.65272	1.51436	1.87758	2.14295	1.73438	1.6418	1.51889	1.21359	1.82438	1.06306	1.08516	1.46384	2.13835		21.1581		17.1322													4.72633		6.42067
	8		7													1.98575	2.22527	1.82085	4.0575	2.39239	1.42959	2.06889	1.15589	0.5905	2.28767	1.87286	1.98069	1.04386	0.883798		16.5975		17.9636													4.81999		3.89677
	10		10													1.4306	2.02508	2.40384	1.39132	0.708579	0.552459	2.07926	1.91786	1.02275	0.533249	1.03802	0.920397	1.08354	1.31683		19.8937		18.9373													5.02671		5.28058
	11		13													2.12821	2.04673	1.67278	1.78937	1.5429	1.23744	1.32418	1.99157	1.29516	2.0496	0.811665	2.63192	0.879148	0.8204		21.4479		25.7429													5.1287		5.04993
	12		0													0.836872	1.5748	1.9153	2.18391	1.74485	1.44238	1.97408	2.04091	1.66067	1.16994	1.82229	2.67838	1.90211	1.73024		21.4431		1.95967													5.59622		0
	9		11													0.946173	1.79045	2.49788	0.909114	0.860998	0.49126	1.56759	2.12084	0.281127	1.40381	1.45407	0.870453	1.89693	1.9682		18.7132		16.0818													4.80945		6.84001
	9		10													1.93149	2.59902	1.59123	2.54873	1.35429	1.16267	2.36131	2.16109	1.39726	1.77149	2.28585	0.923747	1.2575	2.96073		18.6659		16.5593													4.82162		6.03889
	7		8													1.6063	2.11949	2.12834	0.617517	0.624468	1.74796	1.98189	2.25733	1.39728	1.42155	2.28324	0.500594	1.27068	0.514429		19.5426		14.0265													3.58192		5.70351
	10		16													2.28873	2.00614	0.560891	2.195	2.1937	1.85565	1.75668	1.24107	1.39594	1.5933	0.667579	1.92107	2.32656	0.521141		20.4738		30.9748													4.88428		5.16549
	9		6													1.99654	1.63593	2.09784	1.64363	1.68501	1.57314	1.81474	1.8759	1.33194	1.78545	2.08483	1.63971	1.33153	4.48033		17.0721		14.674													5.27177		4.08887
	7		7													1.88908	1.95642	2.53703	0.770399	0.550913	2.15977	1.7227	1.23103	1.66943	0.128283	2.28391	1.39501	1.31586	0.518217		14.49		13.5216													4.83093		5.17689
	8		9													2.17265	1.83876	2.23907	1.45947	1.863	1.48829	2.13944	1.32964	0.821933	1.61149	1.38124	2.0239	1.47482	0.755616		16.6299		16.2447													4.81062		5.54026
	9		12													1.4491	1.57077	1.75789	1.17829	1.59069	1.65861	1.87986	2.05665	1.05021	1.4426	1.60438	1.37322	0.244491	0.861095		18.0047		18.3621													4.9987		6.53519
	7		15													1.03964	2.69173	2.8107	1.18155	1.62265	0.277877	1.11857	0.537187	1.32753	2.13525	1.46018	0.65624	1.3809	0.492322		14.8484		23.3762													4.71432		6.41679
	9		9													1.88972	2.1221	1.78914	1.32263	1.62456	0.560667	1.80903	1.80288	0.842229	1.62512	0.327088	1.67622	1.24815	2.46903		19.7775		17.7705													4.55064		5.06456
	13		10													1.69449	2.68818	0.76492	0.598995	1.60055	1.40515	0.556342	0.682069	1.18846	2.41637	1.60165	1.12885	0.767865	3.43335		26.0757		18.8643													4.98548		5.30103
	8		8													1.2338	0.773307	1.60644	3.53457	1.71998	1.73084	1.52856	1.76215	1.5195	1.50454	2.30228	1.79217	1.15081	30.2711		18.7588		16.6799													4.26466		4.79618
	11		11													1.37722	2.18868	1.91655	0.397826	1.28008	2.98154	1.60929	0.767524	0.172791	1.62913	1.84035	0.820417	1.40872	1.16561		21.4942		25.1236													5.11767		4.37835
	8		10													1.68283	2.32341	1.86089	1.07926	0.998002	1.95116	1.70424	1.95947	1.69185	1.15422	0.980592	2.50862	1.64216	2.89596		15.6492		18.8158													5.11208		5.31468
	7		9													1.61272	1.95234	1.90493	0.542311	1.20922	1.50713	1.21733	0.996634	2.86832	2.11241	1.67392	0.478088	1.31121	0.272466		15.8425		19.2842													4.41849		4.66704
	7		14													1.82034	2.07919	1.67123	4.05414	0.539417	1.38165	1.46407	0.744208	1.65944	1.86299	0.603352	2.42829	0.674002	2.09925		15.3548		24.1892													4.55882		5.78772
	8		11													1.13644	1.46689	2.33895	3.24316	1.35064	1.06105	5.97412	2.55934	0.540617	1.79293	1.95157	0.686968	1.69766	2.17306		14.4815		21.0646													5.52429		5.22204
	8		15													1.75772	2.36639	1.8367	1.79512	1.48078	1.34102	4.56899	1.99514	1.60524	1.53936	1.97661	2.32585	0.15473	0.470279		19.2337		26.2285													4.15937		5.71897
	6		15													1.67647	0.799414	1.44471	0.692007	1.56495	1.27417	1.25992	2.50657	0.456206	1.42131	2.06559	1.33469	1.57617	2.30411		13.3128		27.8186													4.50695		5.39207
	7		12													1.71329	1.33897	1.49664	2.44045	2.9913	1.70458	1.96486	2.41256	1.43603	1.44748	0.571058	0.776823	0.887476	1.30234		14.1739		19.4315													4.93864		6.17554
	10		12													2.07677	1.24697	2.19573	3.15696	1.30427	1.07558	1.76142	2.45576	1.76803	1.03682	2.04091	0.222584	1.11896	2.36587		19.8079		20.5416													5.04848		5.84179
	8		7													2.32066	1.72182	2.78693	0.261484	1.74567	1.68984	2.09028	0.791255	2.03083	2.07562	0.6631	1.4764	1.27318	1.19685		16.6424		16.5654													4.80699		4.22566
	10		8													1.71996	1.35659	1.57193	3.57533	1.01859	0.875201	2.53265	0.307482	0.8779	1.62953	1.14175	1.33405	0.955726	1.45596		19.937		16.5204													5.01579		4.84251
	7		5													1.49593	1.67767	3.01731	2.0828	1.75274	1.40283	1.59405	2.01124	1.82357	1.87851	1.09873	1.19109	0.992771	0.461728		17.4749		14.7617													4.00575		3.38715
	8		8													1.5916	1.90279	0.556774	2.05401	1.42817	0.70199	2.0624	1.93321	0.310627	2.24367	1.8081	1.54064	0.923006	0.295142		16.7806		12.941													4.76742		6.18188
	8		12													1.7599	1.36566	1.01067	1.58373	1.64445	1.40827	1.76685	1.93209	0.888321	1.86408	2.04013	1.28659	1.07989	1.72449		14.7606		17.1507													5.41982		6.99679
	9		11													0.807585	2.03336	1.60393	2.11947	0.675252	1.52527	0.650343	2.52271	0.735609	2.08817	0.846688	1.69762	1.02914	0.106027		18.5452		20.8299													4.853		5.28086
	10		15													2.14534	2.69665	1.46181	0.878125	1.50495	1.49518	1.70911	2.36971	1.42716	0.980468	1.62949	1.25803	2.03923	2.23572		18.7104		23.6271													5.34464		6.34865
	12		8													1.94424	1.30001	3.36908	1.68236	1.30269	1.51291	1.77158	2.43783	1.97936	1.80506	0.808441	1.71109	0.393639	0.205499		19.4383		16.7755													6.17338		4.76887
	10		14													2.68017	1.61818	2.60469	1.91398	1.55906	1.22484	0.772547	0.141817	0.843849	1.73174	2.29768	2.03546	0.472741	2.82516		18.9102		24.807													5.28815		5.64356
	8		13													1.48021	1.15927	0.798755	1.72394	2.1262	1.18769	1.38137	0.589174	1.50221	1.43488	1.81207	1.64154	2.41245	1.30001		15.9224		25.1058													5.02436		5.1781
	7		10													1.64178	2.32246	2.454	2.27529	2.48125	0.921702	2.14761	2.06306	0.914637	1.7403	1.92641	1.55593	0.552293	1.09302		13.4469		16.6154													5.20565		6.01851
	7		8													2.2074	2.26338	0.641148	2.097	1.12686	1.48223	0.771545	2.07021	1.2603	1.86797	1.32043	2.03638	1.51442	2.02735		12.9487		16.2645													5.40594		4.91869
	11		7													1.86053	2.01612	2.3532	0.801505	1.49472	1.14767	1.1881	1.97376	1.67397	2.96215	2.08349	1.76699	2.83913	1.49221		23.0858		16.4839													4.76484		4.24656
	14		15													1.96936	1.25654	1.75852	0.386725	1.34202	1.3401	1.62739	2.07542	0.970711	1.92486	1.95475	1.98792	0.196023	0.373561		26.4619		23.5557													5.29063		6.36789
	11		5													1.88999	1.5846	1.77528	2.21654	1.75935	1.44808	3.5703	0.680194	1.51418	2.3068	1.82786	0.755491	1.87812	2.32875		20.4216		14.243													5.38645		3.51049
	9		9													1.60718	1.01563	1.21763	1.99696	1.39873	1.87029	1.98084	1.55827	1.1938	1.93079	1.79766	1.80496	1.40868	1.70639		14.7427		15.2967													6.10471		5.88362
	11		8													1.37285	1.81131	2.13102	1.1617	1.31367	1.30642	3.26966	1.10676	0.704753	1.71518	0.702117	1.58257	1.80418	1.6221		21.0302		13.2911													5.23057		6.01907
	15		18													1.54123	2.52233	1.5563	2.23432	1.45622	1.70532	1.54818	1.51719	0.829917	1.43908	0.758574	2.9043	0.954406	1.54025		28.6466		33.3463													5.23623		5.3979
	14		8													2.55011	1.97689	1.9166	0.901248	0.984161	1.16014	0.461083	2.35269	1.46949	1.56961	0.795207	0.467025	0.0971292	2.7332		23.2013		17.3881													6.03413		4.60084
	11		18													1.80201	1.86615	1.56256	1.27797	1.90804	1.27899	1.46828	1.35242	0.590955	1.68614	0.896068	1.87133	0.770668	0.884295		26.2361		29.6946													4.19269		6.06171
	7		14													1.98719	2.24359	1.25382	0.391661	1.29869	0.931307	1.88559	2.21231	0.655298	1.71343	0.11173	2.9267	1.67191	1.75583		13.9697		22.9081													5.01084		6.11137
	7		13													1.54164	2.07183	0.827639	2.23326	1.20023	1.44674	2.14471	0.76919	0.937896	0.643308	2.13345	1.58229	1.86832	0.692515		15.2		21.5449													4.60527		6.0339
	13		11													1.51942	1.94064	2.66956	2.01566	1.94244	1.50209	1.6994	1.94086	0.0599801	2.33499	1.37326	1.4563	1.45198	0.731429		22.5968		26.7847													5.75304		4.10683
	7		12													1.50232	1.97315	0.499707	2.14953	1.49531	1.117	3.44743	2.14049	1.43391	1.06668	2.4357	1.11187	0.601719	1.24647		17.6682		21.3561													3.96193		5.61901
	9		12													0.944682	2.38992	2.74975	0.682826	1.60565	1.57923	1.77074	0.745243	0.880757	1.90264	0.262018	2.75128	2.18355	3.70989		18.5127		19.229													4.86153		6.24057
	7		10													1.06268	2.12456	1.8996	0.890143	0.796351	1.36642	1.70999	1.66853	1.07138	1.60977	2.01199	0.482432	1.72557	1.08686		14.9603		19.4168													4.67904		5.15018
	8		8													1.3123	1.46611	1.87138	0.18606	1.21492	1.33456	3.93205	2.13112	0.711078	1.89606	2.09605	2.30914	1.75513	1.46058		17.8629		19.1506													4.47854		4.17742
	8		9													0.989672	1.83187	2.12489	1.38714	1.51053	1.0294	1.03563	0.894543	0.771677	2.54379	0.637137	1.14872	1.79824	0.561075		17.1042		14.8739													4.6772		6.05087
	7		7													1.47028	1.90667	2.16333	3.06614	1.77211	1.53219	3.32735	1.84355	1.09754	1.97602	1.45187	0.592339	0.816638	1.13708		15.8143		13.9139													4.42638		5.03092
	7		6													1.48632	2.30039	1.82628	0.728832	1.39672	1.36243	2.14105	1.69274	0.538644	0.975541	1.11241	2.26902	2.3993	0.20192		16.0954		11.1727													4.34907		5.37025
	9		7													1.5756	2.04905	1.87132	1.12902	0.738872	1.72937	1.26283	1.68012	1.25291	1.71939	1.9453	1.95045	0.584225	2.09869		17.2157		13.6492													5.22779		5.12849
	11		8													1.7018	2.3036	1.93927	0.953341	1.36106	0.677511	2.09609	1.66757	1.00773	1.7334	1.22719	2.17779	0.293401	1.20064		22.5212		16.088													4.88428		4.97265
	12		10													1.09805	0.627109	2.00636	1.07702	1.39735	1.0758	1.97172	2.04899	1.23053	0.604459	0.607932	1.18129	0.678461	1.08939		22.0786		15.1894													5.43512		6.58354
	11		8													1.39012	2.41669	1.13853	1.7991	1.46914	1.09311	1.72501	1.78776	1.16637	2.25998	1.68427	0.642729	1.97347	4.16197		23.195		15.1854													4.74241		5.26821
	10		12													0.67563	2.22656	1.57025	3.6727	1.00488	1.62954	1.826	1.21731	1.28784	0.906068	1.38911	1.93693	1.66137	1.28111		17.9401		18.4915													5.57411		6.48946
	8		10													1.46035	0.120264	2.3441	0.220012	1.58882	1.65683	1.73282	0.990459	1.4441	1.66131	0.249615	1.04376	1.57354	1.06903		16.4019		16.2167													4.87749		6.16648
	11		10													1.86753	2.2348	0.148165	2.50381	0.62604	1.3359	2.31339	1.75404	1.36834	1.71158	1.85453	1.09738	0.589114	0.350933		20.7282		16.2326													5.30677		6.16043
	8		9													1.28495	2.10498	1.46429	2.25173	1.20437	1.62714	0.828225	1.63918	2.01071	1.96477	1.63716	3.07386	1.40241	2.42816		16.9047		17.5529													4.73241		5.12737
	10		8													1.74371	1.84411	1.87029	0.810869	1.39383	1.435	3.78321	1.65687	0.192276	1.71033	3.47366	2.02128	0.193267	1.42676		19.4667		12.6516													5.13696		6.32331
	7		9													2.09915	2.76899	1.16193	1.87756	1.61376	0.812773	1.74095	1.20226	1.4312	2.3398	2.35176	1.2513	1.83303	0.598698		14.7836		14.0123													4.73499		6.42293
	10		9													1.87301	2.25712	1.5381	1.72988	1.75341	1.61023	1.64756	1.79022	1.53181	2.23145	2.52243	2.20289	1.02576	0.65156		19.6547		18.7027													5.08784		4.81214
	12		11													1.89282	2.14757	1.99996	0.526401	1.28322	1.16501	1.61976	1.71738	0.458326	1.63413	1.52316	0.573568	1.03906	1.1336		22.7719		21.0464													5.26966		5.22654
	8		8													2.0125	1.61661	1.31445	1.79058	1.91433	1.59155	0.878593	1.96796	1.1094	0.806604	2.22843	2.95946	1.67552	0.749136		15.4655		14.5933													5.1728		5.48197
	9		9													1.16497	1.95646	0.901267	1.15194	2.63753	1.32166	2.40627	0.912712	1.24761	1.623	0.391212	0.497056	0.437884	2.60944		17.0455		18.4798													5.27998		4.87018
	6		10													2.09138	2.65902	1.57538	2.13314	1.51135	1.14364	0.5918	1.74663	1.89807	1.58022	1.43681	1.78595	1.42761	1.02702		14.7694		19.138													4.06246		5.22521
	10		11													2.00264	1.4322	0.893458	2.41661	1.52622	0.571757	1.77759	1.54407	0.166787	1.9533	0.62437	2.06082	1.71121	3.18575		20.4298		20.6203													4.89481		5.33455
	9		12													2.07762	2.44746	2.3848	2.76812	0.943142	2.1216	0.248685	2.00942	1.17848	1.22237	0.565086	2.55365	1.08629	0.72803		16.2501		18.5966													5.53843		6.45278
	13		11													1.85907	1.8255	2.61731	1.74045	1.56695	1.77718	1.93299	1.66434	0.274597	1.60297	2.72813	2.10701	1.90319	1.51428		23.7057		21.4845													5.48392		5.11996
	7		9													1.95812	1.82746	2.48142	0.637547	1.57139	0.643339	0.606389	1.90207	1.58755	1.64827	0.922044	2.39798	0.628571	2.63341		15.1411		18.3555													4.62317		4.90317
	10		8													1.60634	1.96735	0.1451	2.33518	2.01464	0.341807	1.64553	1.54819	1.03155	0.702495	1.88374	2.51538	0.650681	1.69657		17.5395		19.806													5.70141		4.03919
	8		4													1.57072	1.37777	1.1459	1.01845	1.85069	1.77805	3.14276	2.22397	1.16062	1.73265	1.48282	2.58033	1.92155	2.3614		14.756		7.84641													5.42153		5.09787
	9		9													1.45288	2.05081	2.23587	0.46778	2.11861	1.5294	1.77857	1.95487	1.29501	1.19343	0.650981	2.33401	2.32296	1.58048		17.7203		14.8952													5.07892		6.0422
	9		5													1.87056	2.40837	2.21296	1.92769	2.00823	1.19708	1.33417	2.61617	0.833541	1.93432	2.37886	2.42995	1.52746	2.23898		14.2245		13.7485													6.3271		3.63675
	10		8													1.45215	2.60008	2.42601	1.11615	1.42247	1.36336	1.92153	0.895145	1.10423	1.61301	0.39571	0.470554	0.428502	1.89301		18.5072		15.4614													5.4033		5.17417
	11		13													1.53273	1.40538	0.931766	1.5615	1.2692	1.13457	1.808	2.28555	1.43689	1.76188	1.65785	1.77776	1.23383	0.62239		19.8644		20.4209													5.53754		6.36604
	13		9													1.80342	1.13131	1.7173	1.77146	2.04747	1.23492	1.76202	0.180723	1.37049	1.12797	1.63134	2.31734	2.04658	1.9132		23.0664		19.3914													5.6359		4.64124
	11		12													1.26361	1.00999	2.23851	0.829153	0.807701	1.04417	0.629188	2.2048	1.46655	1.74685	0.445849	0.481944	0.484433	2.08098		22.9384		23.3195													4.79546		5.14592
	11		10													1.65478	1.94398	2.13709	1.55214	1.37554	1.17539	1.73295	1.7168	1.23045	1.67697	1.68522	1.59241	2.08458	0.520986		22.3983		16.6612													4.91108		6.00198
	8		9													1.71685	1.66001	2.66114	1.67889	1.39507	1.50412	0.784591	0.722401	0.775166	2.05892	1.75824	2.19379	1.13593	1.75629		16.866		14.1876													4.74327		6.34358
	7		13													1.8772	1.50847	2.59977	1.30331	3.02026	1.89282	1.63591	1.23169	1.35942	1.60869	1.47866	1.10944	1.98127	2.53177		16.5183		18.3868													4.23772		7.0703
	10		12													1.80756	2.04076	2.62127	2.10041	1.16115	1.5748	1.76676	0.877779	1.11221	0.483875	1.5267	1.95139	1.67632	3.12612		20.2868		21.7308													4.92933		5.52213
	8		9													2.09473	1.73019	2.69004	1.60706	1.06452	0.660454	1.86019	1.33878	1.40655	0.886017	1.52337	1.66017	0.963186	3.54168		16.6147		16.4173													4.81502		5.48202
	13		11													1.56381	1.2919	2.03939	0.802934	2.39875	1.30721	1.76101	1.82754	1.08924	1.78273	1.53749	2.04337	1.50488	0.72336		23.4503		17.5766													5.54363		6.25831
	12		12													3.62613	2.17892	1.94749	1.57798	1.3921	0.996248	5.38905	0.70514	1.39473	1.26147	0.858531	1.22825	1.35806	1.67864		21.3778		19.268													5.61331		6.22796
	7		7													1.34577	0.653657	2.31238	0.745971	1.08351	1.45418	1.84391	1.49314	1.25693	1.96783	2.30735	1.02971	1.46248	1.15937		15.5344		13.7435													4.50612		5.09331
	6		11													1.59911	1.63037	0.854441	1.95192	0.488512	1.68773	1.27214	1.72459	1.40501	1.55884	0.360383	1.1592	1.15284	1.55675		13.9195		18.3753													4.3105		5.9863
	8		9													0.366682	1.84787	2.72873	1.96281	1.4557	1.39348	1.71561	1.61472	0.722275	1.88405	1.71633	2.25445	1.74425	2.31379		16.6236		17.1054													4.81244		5.26148
	8		8													1.62723	1.71395	1.77951	0.0623116	1.71655	1.61831	1.54078	1.67105	0.868859	0.938072	2.32356	1.2423	0.819315	0.093443		14.9332		14.1858													5.35718		5.63944
	10		6													1.63763	0.748287	0.581599	2.32671	0.892092	1.45548	1.58658	0.398774	0.398218	1.41783	1.45365	1.27775	0.892655	1.39005		23.3832		11.9365													4.27657		5.02659
	7		7													1.91836	1.9466	1.10538	1.83874	1.42529	1.24104	1.43352	1.91199	1.52619	1.47375	1.916	1.2335	1.20355	1.93659		14.2913		16.7069													4.8981		4.18989
	12		8													2.61382	1.80038	2.06971	1.26623	2.53915	1.24862	1.7108	1.68608	1.12196	1.53001	1.33689	1.78921	1.1416	2.47613		26.4653		15.2731													4.53425		5.23797
			9													1.99254	2.14535	1.49787	2.43386	1.71221	1.15471	1.93847	1.69947	1.09884	1.47941	1.57955	1.74945	1.11868	0.29023				17.0557															5.27684
			9													1.6532	2.29814	1.35198	1.14295	0.411566	0.39506	1.35946	1.41988	1.45901	1.67113	1.85272	1.89964	2.03068	2.65594				15.9624															5.63826
			10													1.57435	0.237845	2.48844	0.831808	1.00456	1.15522	1.68217	1.46204	1.14007	1.61918	1.68174	1.79674	1.27575	0.914023				14.6542															6.82398
			10													1.63314	1.76545	2.18453	0.984619	1.56546	1.49932	1.74571	1.67611	1.45314	0.902994	1.14235	1.21297	1.64328	2.24659				20.8535															4.79536
			9													1.81856	1.54825	1.08489	2.32845	1.4994	2.0691	1.50274	1.58977	1.25756	1.7403	1.62756	1.87519	1.50689	5.32297				14.449															6.22882
			10													1.18061	1.58003	2.25718	0.601811	1.31223	1.57845	1.17074	1.662	1.5751	1.98253	1.08686	0.156009	1.92447	0.691503				18.63															5.36769
			12													1.57973	1.71347	1.70101	1.85242	1.11136	1.62314	1.22939	2.0384	1.16017	1.64257	0.298694	2.45005	2.41451	1.52816				20.8027															5.76847
			7													2.35456	1.56036	1.98155	1.97767	1.14021	0.333422	1.5899	0.884269	1.14078	0.634087	1.78807	2.33037	0.322843	1.7883				14.2399															4.91575
			7													1.90787	1.52967	1.70711	1.99226	1.44773	1.22898	1.28072	2.19579	1.11738	1.3696	0.653095	0.433036	2.18296	1.13307				14.1403															4.95038
			14													1.93147	1.86793	1.90949	1.26732	1.12506	1.59742	1.32361	1.30514	1.16463	0.651557	1.02102	2.42339	1.16851	1.41741				22.7795															6.14587
			14													1.94897	1.07694	2.28742		3.37395	1.71089	1.24535	1.43099	0.985265	1.65609	1.21647	2.28729	0.568015	2.39704				22.6552															6.1796
			8													1.62105	2.3902	1.23583		0.681736	2.2795	2.05347	2.14507	1.19768	1.26658	1.39007	0.230754	1.5365	1.79136				14.5998															5.47951
			10													1.20316	2.21089	2.77145		1.31564	1.99159	0.745872	1.1719	0.659426	1.52075	1.4608	0.75585	0.805825	1.90491				15.6167															6.40338
			9													2.26648	2.55603	1.40289		1.47297	1.45699	3.57812	1.63268	1.84076	1.2312	1.47356	1.30427	1.41493	2.75502				12.9872															6.92988
			10													2.28195	1.61856	0.834312		1.16622	1.61835	1.28281	1.736	0.813843	1.06782	1.60807	2.02662	1.03214	2.12009				21.9952															4.54644
			8													2.3136	1.50337	2.10726		1.87383	1.35509	2.69777	1.87676	1.06353	1.48516	1.28571	0.980172	1.49079	1.65386				14.3127															5.58945
			14													1.71201	1.95371	1.4937		0.885675	1.47223	1.53183	1.95469	1.72836	1.04927	2.03474	1.93528	0.494752	1.95908				21.8929															6.39476
			9													2.07683	2.01045	2.18747		1.25795	1.23309	1.38111	1.29461	1.35424	1.61671	0.42868	2.03988	0.837339	1.25354				17.4535															5.15656
			6													2.44311	2.31966	2.02666		3.01954	1.66623	1.93674	2.207	1.33899	1.93607	1.39151	1.30056	1.48981	0.733951				7.55662															7.94006
			10													1.43702	1.71169	2.38228		0.224345	1.82095	2.21536	1.11284	1.12138	2.35618	1.27795	1.70774	0.620932	2.07463				19.7659															5.05923
			11													2.28571	1.16861	0.384255		1.67703	1.89305	0.356746	2.75249	1.2869	1.91302	1.53858	1.31726	1.53213	1.28198				17.0752															6.44208
			6													1.33017	1.65832	0.63339		1.33749	1.43822	2.16688	0.513006	1.43232	2.47202	0.640833	0.872995	1.13894	4.38671				16.3018															3.68057
			13													2.37782	0.217681	0.946506		0.574558	0.896832	1.60903	1.22047	1.03566	2.141	1.16586	1.48918	1.45947	0.844082				21.9581															5.92036
			8													1.72851	2.4488	3.81847		1.41605	1.07953	1.50671	1.52302	1.42207	1.99852	1.59706	2.38927	1.4131	1.51268				18.3557															4.35833
			13													1.90892	2.27665	0.481642		0.789415	1.10428	2.10977	1.69403	1.01678	0.872703	1.42828	1.84149	0.534766	1.5119				25.4185															5.11439
			10													1.23057	1.14649	2.51798		2.21556	1.45254	1.62279	1.34728	0.992824	1.82015	0.75527	1.49037	1.42261	2.56328				17.5633															5.69368
			12													0.966405	1.53576	2.79975		0.353373	0.483668	1.91854	1.88565	1.2668	2.14994	0.964772	1.81446	1.17414	2.33067				20.9834															5.71881
			9													1.80725	2.02354	1.51354		0.965878	1.61299	0.929203	1.50006	0.72631	0.708911	1.37745	0.234215	2.29084	0.736514				18.3298															4.91004
			11													1.76932	1.60565	2.71025		1.12702	1.39695	0.943698	1.18514	1.29079	2.33484	1.14425	1.74199	1.97254	2.05087				25.2457															4.35718
			8													1.8873	1.79881	2.15976		0.222858	0.364049	1.70781	1.75906	1.1703	0.326288	2.17863	0.859375	0.506975	0.764908				15.2491															5.24621
			7													0.893405	1.22358	2.96829		0.997693	1.89177	1.89203	1.09859	0.837134	1.67862	0.783043	1.95127	0.910603	0.860041				18.2387															3.83799
			19													1.64559	1.29793	2.42026		0.949562	1.38714	0.716164	0.495505	1.4452	1.80065	1.82932	2.11045	1.51668	1.52089				31.3402															6.06249
			10													1.97499	2.3832	2.12353		2.76716	1.54094	2.11236	1.87972	1.42896	1.37276	1.97265	0.853634	0.742071	1.44944				18.3383															5.45308
			7													1.83251	0.570656	2.36027		0.860796	1.38663	1.96998	1.48534	1.30152	0.726025	1.06735	2.45609	1.60463	1.61218				16.2308															4.31278
			11													0.440961	1.83646	2.35731		1.2733	1.89335	0.241634	1.18118	1.11177	1.2397	1.24571	1.08498	0.842795	0.425016				24.4176															4.50495
			10													0.273485	1.90526	1.4833		1.137	1.26532	2.03876	2.05627	1.46921	1.59969	1.29899	2.61452	0.967098	1.23454				15.9421															6.27269
			8													1.53307	1.25108	1.89602		1.33418	0.327098	1.91797	1.25226	1.24979	1.45594	1.7611	1.33993	0.403452	0.336389				18.0291															4.43728
			10													1.41772	2.17318	1.40877		1.19248	1.85721	1.67705	1.97341	1.41844	2.78542	1.15747	1.74595	1.7865	1.80818				21.6412															4.62083
			13													1.92781	1.59513	2.4885		1.28555	1.3152	1.86555	0.705698	1.81653	1.48155	2.57144	1.93624	1.4567	1.05544				25.619															5.07436
			8													1.00247	1.38423	0.198488		0.807997	1.6589	1.87444	1.92593	1.49816	1.99985	2.6945	1.53359	0.743446	2.40792				13.7514															5.81758
			7													1.62877	1.71679	2.30945		0.77493	1.37885	1.78792	2.20613	1.40805	1.9785	1.64447	1.6892	0.955315	2.895				17.5451															3.98972
			7													1.74706	1.9057	0.956227		1.61612	1.23393	1.69425	0.401981	1.5999	2.16422	0.679033	1.81848	1.4488	0.81857				12.7145															5.50553
			8													1.77629	1.68882	1.40828		1.29373	1.32734	1.78504	0.640344	1.01863	0.46752	0.867816	2.23436	2.22904	0.723974				13.1381															6.08914
			14													1.96137	1.94656	2.31627		1.03549	1.42936	1.5228	1.97895	0.815862	1.87143	0.766619	2.03611	2.72125	0.771797				22.8166															6.13589
			13													2.20754	1.56287	2.53323		1.30629	1.49118	2.10897	1.6989	1.5395	1.66929	0.879072	1.12348	0.175897	1.4399				23.567															5.51619
			9													1.07474	1.10422	2.12411		1.29794	1.18406	1.40373	0.636027	1.62966	1.04662	2.19009	2.21513	1.33189	0.661735				14.0382															6.4111
			8													2.18412	1.68251	1.34281		1.86061	1.44928	1.37349	1.82922	0.859771	1.78544	2.81605	2.34105	0.828693	1.25934				13.9067															5.75264
			9													1.46588	1.57596	0.920608		1.38994	1.58486	1.41003	1.2119	1.63957	1.46866	1.08221	2.52853	2.04046	1.88102				17.1369															5.25182
			12													2.44734	1.82145	2.23499		2.03503	1.70305	2.34389	1.86437	0.921397	1.67508	3.23362	0.9156	0.985222	1.68634				22.6798															5.29105
			7													1.52085	1.68446	2.17533		2.09974	1.1281	2.08649	1.65742	0.886905	1.66227	1.65834	2.38373	2.09898	3.77528				14.9225															4.69091
			7													1.83134	1.39605	0.695786		1.64743	1.44353	1.63166	1.85736	1.07948	1.50603	0.51155	2.14851	1.70679	0.783258				15.2681															4.58472
			11													2.54632	1.64206	1.94869		1.76694	1.4375	2.22324	1.72412	0.780874	1.93596	1.45159	0.868851	1.79029	1.60419				19.6726															5.59152
			11													1.14107	1.07708	1.66128		1.71468	1.54479	0.971042	1.42062	1.07827	1.75994	1.95162	0.197918	1.50544	2.93078				19.6441															5.59964
			10													1.58596	1.60262	1.6586		0.780485	1.50415	1.86425	1.99295	1.5407	1.56862	1.64958	1.87762	1.62173	1.93457				19.0938															5.23731
			9													2.18734	2.18069	1.18761		0.945673	0.6961	1.53804	0.754863	1.07387	1.5091	1.49037	2.16747	1.07099	0.72429				16.1251															5.58138
			13													2.07933	1.09812	2.82516		1.73391	0.82027	2.23748	1.25662	1.38844	1.65241	1.91987	1.39664	1.47985	0.471667				24.8998															5.22092
			9													0.688663	1.5687	2.10286		1.20372	1.70631	1.5803	1.83578	1.43567	2.00634	1.88784	1.01724	1.55736	0.97907				17.0918															5.26568
			9													2.22395	1.41667	1.28144		0.444707	1.8433	1.78262	1.75667	1.6525	0.259866	1.47629	2.20105	1.9731	0.754739				16.6544															5.40396
			8													1.94563	1.94185	1.00801		0.848119	1.53673	1.88516	1.88242	1.12408	1.63838	2.28154	1.78519	1.91106	1.03373				14.703															5.44106
			7													0.469316	1.89853	0.808297		2.01656	0.900496	2.08784	0.378011	1.06068	2.16487	1.33906	1.07453	0.789294	0.836454				12.6452															5.5357
			10													2.1095	2.05043	0.49945		1.61408	1.48661	1.9554	2.20436	1.69359	0.504259	2.95733	1.47525	2.42246	0.903435				18.7779															5.32541
			12													1.68459	2.40217	3.30198		1.45161	1.70763	0.398223	1.89784	0.410312	2.50689	1.01641	1.66356	0.133277	0.714801				17.1512															6.99658
			10													2.13599	2.17685	1.65581		1.07539	1.96338	1.43938	1.65106	0.758381	1.99109	1.89481	2.30935	3.06313	1.56138				17.4104															5.74368
			9													1.56295	2.80944	1.10452		1.73245	1.91147	0.831225	0.844979	1.50827	1.7587	1.80501	1.69313	2.76001	1.06218				16.3108															5.51783
			9													2.32798	2.43349	0.524956		1.46772	1.4259	1.09655	2.26457	1.58012	2.25767	0.163772	1.99832	2.77625	0.657798				17.2083															5.23003
			10													1.45198	2.11513	2.75127		1.27636	1.41241	2.06806	2.13929	1.19881	1.49196	2.10923	0.428929	2.74337	2.65719				23.439															4.2664
			9													1.61455	0.651735	1.33063		1.67212	1.05078	1.84633	1.23133	0.785089	1.82414	1.42363	1.42616	2.90212	0.101426				15.0314															5.98747
			7													1.37984	2.22514	1.06559		1.12158	1.52322	0.814895	2.27579	0.953865	1.34734	1.78048	1.02738	1.84278	1.61307				10.6642															6.56399
			7													1.42263	1.76603	1.61991		1.09024	1.89078	1.95328	2.18804	1.56008	1.06308	1.62205	1.61325	2.93708	3.76243				14.0734															4.97392
			8													0.89748	0.324821	1.69951		1.84189	1.65069	1.62672	1.52482	1.35084	2.01431	1.24041	1.63527	3.10627	0.168624				16.3804															4.88388
			10													1.26909	1.87714	1.66921		1.31947	1.60287	1.84239	2.50281	0.938748	1.01263	1.45727	1.61178	0.767676	1.13935				21.2395															4.70821
			6													1.45133	2.03426	1.24558		1.59736	1.4791	1.74458	1.19883	0.703689	0.572627	1.64992	2.4308	1.81989	1.26349				13.7783															4.35467
			6													0.767479	1.83859	2.0095		0.72561	1.54256	1.78788	1.78843	1.14708	2.02886	1.11303	2.51224	2.21487	0.615503				13.3355															4.49928
			17													1.80845	1.58333	1.39522		1.03757	1.49109	1.66792	1.74681	1.08107	1.49795	1.70009	1.62361	1.81385	1.30265				27.6576															6.1466
			7													1.75182	1.82545	2.17865		2.01452	1.41559	1.54852	1.45109	1.44396	1.5088	1.22179	1.73873	1.35079	1.15743				15.9951															4.37633
			7													2.18552	0.721722	1.47231		1.93561	1.05419	1.58337	0.12693	1.15797	1.47909	1.48572	0.960181	1.32286	1.018				17.362															4.0318
			10													1.87946	1.22624	2.3708		2.1308	1.23615	1.94544	1.76074	1.59838	1.81486	1.56019	1.83646	1.5033	1.11909				17.2023															5.81318
			6													1.84475	2.34866	1.74858		0.64186	1.38076	1.71519	1.81168	1.36626	1.02061	1.21643	2.1808	0.562098	1.55408				13.6682															4.38977
			7													2.12072	1.85619	2.21582		0.0704427	1.49408	1.68501	0.907315	1.44122	0.497519	1.4874	1.59239	0.810759	0.911036				13.374															5.23402
			10													1.97337	1.58189	0.232375		2.12117	1.95084	1.58998	1.1898	0.589506	1.71265	2.14157	0.833673	1.65509	1.95061				17.7368															5.638
			9													1.3561	1.67262	1.05539		1.81449	1.61406	1.19236	1.8584	0.880321	1.7512	1.0273	2.57725	1.17814	1.80396				15.2874															5.88719
			17													2.00556	1.35383	2.08109		1.89546	1.56227	2.11854	1.94205	0.819353	1.46765	0.742003	0.890655	1.71812	2.07296				33.1828															5.12314
			12													1.57835	2.26243	0.887612		0.457273	1.71472	1.72498	1.89726	0.461587	0.763035	2.25201	2.35712	0.319172	1.93164				23.1194															5.19044
			7													1.76995	1.96397	1.78508		1.65544	1.74036	1.71428	0.305637	1.19878	1.41323	1.29655	0.671614	2.11524	1.84297				14.5679															4.80507
			13													1.83255	2.31323	1.06017		1.42751	1.04842	1.75479	2.21382	1.04662	1.82561	2.05197	1.3046	0.606722	1.24833				27.324															4.75772
			16													1.65693	0.866232	1.42406		1.35557	1.39385	0.756216	1.47879	1.74368	0.390467	1.97242	1.51324	1.46827	1.89718				26.8305															5.96336
			7													1.92805	2.16423	1.30561		0.675285	3.04824	1.50643	0.705731	1.24287	1.39902	2.27704	1.53293	1.74577	1.20995				13.7227															5.10105
			7													2.51393	0.78988	2.73033		1.0758	1.80867	1.54963	1.82189	1.3737	2.1962	2.71602	0.663146	1.86602	2.88359				15.5293															4.50761
			10													2.09518	1.8773	1.06958		1.73704	1.51454	1.63294	2.07103	1.88724	2.00176	2.76816	1.62115	1.78201	2.26505				16.309															6.13159
			14													2.02789	2.10019	2.33916		1.1253	1.30238	1.63872	1.30673	0.793335	2.06292	2.2762	1.68839	0.967374	0.837897				28.2997															4.94704
			9													1.69484	2.66976	0.909386		1.73747	1.54478	0.364508	1.51311	1.71544	1.73883	0.421132	1.28577	2.27699	2.34486				14.9133															6.03488
			12													1.92249	0.136629	1.84598		1.07051	2.10711	1.73212	0.934864	0.677505	1.81744	1.32323	1.82277	0.472498	0.388166				17.789															6.74574
			11													1.92069	1.87031	2.20317		0.968318	2.1825	1.59408	2.03953	1.80097	1.81194	1.91751	0.942599	1.70372	2.93948				24.2331															4.53924
			7													1.22068	1.61406	1.9001		1.08869	1.51188	0.441012	0.334123	1.03311	0.856691	1.14985	1.60332	0.692309	1.38585				13.2661															5.2766
			8													1.56441	1.23751	3.16018		0.926141	1.71108	1.76889	1.89934	1.03034	2.09059	2.07605	2.76979	1.86619	1.25267				15.0085															5.33032
			7													1.88097	2.05201	0.612777		1.09774	1.98994	1.66891	0.870107	1.3259	0.429756	1.50721	0.676908	1.3941	0.293509				13.0531															5.36272
			9													1.50843	1.90776	1.1379		0.867217	1.43178	1.40937	1.4682	1.79255	2.03185	1.43043	2.74918	2.3152	2.88417				17.3617															5.18381
			11													2.07298	1.40903	0.404526		0.85781	2.01289	0.711591	1.79668	0.893173	2.07766	1.43393	0.652763	1.60913	1.99121				20.6383															5.32988
			11													1.63967	0.235343	3.27581		1.32106	1.45963	1.38863	0.144554	1.33979	2.16057	0.991663	1.20514	1.23747	3.2711				19.8396															5.54447
			8													1.37867	1.02287	2.51931		1.14123	1.87179	1.68579	1.61988	1.57744	2.42095	1.49235	2.29175	0.247707	2.38276				17.673															4.52667
			11													1.39082	1.36388	2.58109		1.24286	1.55021	2.71829	0.29664	0.811594	1.70882	2.55752	1.24977	1.62002	1.45157				19.4527															5.65475
			11													1.49259	0.82073	3.34417		1.03939	1.40905	1.76745	1.90376	1.21629	1.34354	1.27501	1.31938	1.58652	1.58058				19.6526															5.59723
			16													1.93635	1.70162	2.5625		1.06399	1.41635	1.63054	1.65891	1.06009	1.52626	1.34235	1.20021	1.90711	1.31359				27.164															5.89015
			10													1.34458	2.64995	1.40078		1.16059	1.77237	1.49152	0.31845	0.977912	1.37399	0.299827	2.91723	2.04346	1.09262				17.7697															5.62757
			15													1.64861	0.747992	0.459851		2.14038	1.19726	2.44821	0.639687	1.10713	1.78839	1.92646	2.11246	0.169516	1.31224				28.7014															5.22623
			9													0.722087	1.57102	1.44315		1.32142	1.51146	1.976	0.892575	1.17166	1.07834	1.8383	1.61276	2.12223	1.46546				16.2319															5.54463
			8													2.0294	1.48945	1.53232		0.777655	0.339804	1.82895	1.89785	0.66934	1.47683	1.49284	2.72509	0.404826	1.72049				13.0559															6.12751
			8													1.68369	1.97252	1.96632		0.804439	1.61112	3.26574	0.632018	1.77796	1.49753	2.06231	3.20521	2.05976	0.732243				13.8589															5.77248
			8													0.254101	1.03338	2.25496		2.11872	1.62529	1.73273	0.563112	1.07622	1.3347	0.710214	0.14794	1.5807	1.63683				13.1559															6.0809
			8													1.87195	1.95683	3.68513		0.766192	0.313993	1.8466	1.31656	0.829639	1.41667	2.4575	1.96186	1.09407	1.90087				17.2964															4.62524
			9													1.91013	1.88222	1.81415		0.726132	1.14409	0.718703	1.23193	1.58886	2.9223	1.23208	2.04723	0.523208	3.11739				18.5469															4.85256
			8													1.86342	1.1815	2.87248		1.44672	0.482249	2.08115	1.28603	1.28749	2.0528	2.42355	2.4775	2.3762	1.23339				14.6102															5.47563
			10													1.92177	1.64873	0.767516		1.34304	1.53454	1.86458	0.24414	1.37945	1.61689	2.48199	1.64847	0.57636	0.807478				18.6361															5.36592
			13													1.65408	1.83684	2.93383		0.798115	1.54501	4.5385	1.57466	1.45922	1.57415	2.48764	1.22518	1.68612	1.26642				27.074															4.80166
			8													1.99784	1.83626	0.648526		1.68749	1.6421	0.489383	1.76119	2.11645	1.67338	1.67642	1.63878	1.54651	1.28149				14.8672															5.38096
			9													1.74197	1.08506	1.01532		0.703109	1.75212	0.846756	1.54213	1.30987	1.5125	1.96607	1.77236	0.668569	2.57128				13.9536															6.44993
			7													1.66021	2.09004	1.00052		0.905257	0.111791	2.28514	1.97313	1.77302	1.42803	1.41151	0.754049	0.356261	0.5189				13.0706															5.35554
			8													1.29975	0.973407	3.30904		1.28607	1.83212	1.58899	1.84744	1.43168	2.23397	1.81745	1.53429	2.00634	2.80463				16.9692															4.71442
			7													1.06455	1.12499	1.48961		1.93907	1.2531	1.89622	1.95302	0.64004	1.31425	1.71001	1.66009	0.103035	1.15846				14.4043															4.85964
			10													2.01993	1.78377	1.76014		1.19229	2.20667	0.809997	1.78741	0.985136	1.83852	0.284908	0.386342	0.987226	1.07242				21.5711															4.63584
			11													1.50873	1.58055	2.17748		1.75119	1.62198	1.7879	1.46043	1.75537	1.68552	1.47379	2.35325	0.750454	0.903093				20.3322															5.41014
			8													1.81443	1.24681	0.572421		0.720579	0.163181	2.11691	1.94173	1.55071	1.02091	0.796169	2.097	1.49318	3.28824				14.2375															5.61896
			15													2.04173	1.56701	2.33014		1.65841	1.75766	0.205763	1.48352	0.988739	2.24374	0.677226	0.234169	1.95198	2.43141				27.3466															5.48514
			8													1.04961	1.84809	2.34064		1.67465	1.90002	1.93076	1.73441	1.79109	1.46397	1.3715	2.34722	0.425573	0.696987				14.6413															5.46399
			7													1.9385	1.68704	2.43686		1.75797	1.80689	2.49269	1.19378	1.14435	1.7715	1.64523	1.06431	1.74704	3.03309				12.628															5.54325
			6													1.53432	1.60561	2.56094		0.920565	1.65546	1.67785	1.68116	1.30409	0.952773	0.997739	2.11599	0.564317	1.38068				12.1344															4.94462
			10													1.72127	1.42926	1.67692		1.09052	1.42866	1.78823	1.78372	0.836885	1.42619	1.6456	1.82283	0.484526	0.874005				20.8321															4.80028
			10													1.32386	1.73748	0.817042		1.33382	1.66543	1.63705	1.61674	1.25765	1.13776	2.06844	0.154635	0.403774	2.12542				18.1338															5.51455
			10													1.87868	1.83211	1.74938		1.43563	1.52572	2.44418	1.00276	1.13512	1.42895	1.08007	1.73687	1.02533	0.525518				18.4716															5.41371
			13													1.09321	0.83943	1.41769		1.32523	1.58539	1.56434	1.77207	0.897199	1.25348	1.92783	1.89381	1.19299	2.44212				21.3447															6.09049
			9													2.22312	2.20859	1.26008		1.76019	2.03084	1.14298	1.69473	1.56792	1.58072	1.50181	2.18006	1.12939	1.9713				18.6643															4.82205
			14													1.55021	1.8098	1.84213		0.872288	0.0863389	1.6564	1.62436	0.407822	0.741454	1.29552	0.807792	1.23455	2.2919				24.2609															5.77059
			13													1.88416	1.92435	0.672634		1.44058	1.71208	1.68388	1.58331	1.63849	1.46962	1.6303	2.02694	0.660711	1.24975				20.8201															6.24396
			10													1.44149	1.79451	1.78543		1.4156	1.52144	1.56824	0.483536	0.904412	1.58293	0.870603	1.201	1.41939	0.878742				17.1346															5.83613
			5													1.77592	1.95562	1.46621		1.45994	0.977754	1.54913	1.59909	1.51675	1.50902	1.46218	1.56111	0.665981	1.37224				16.9883															2.94321
			9													1.27891	1.88535	1.42442		1.44592	1.53771	1.4135	0.56301	0.766165	1.75706	0.923274	1.51869	0.538291	1.8341				16.6031															5.42068
			12													2.00122	1.6717	1.3321		1.61506	1.70986	1.75585	1.68519	1.72295	1.12786	1.99752	1.3968	1.61742	0.929085				20.6824															5.80205
			4													1.99383	2.06667	1.24186		1.45049	1.99293	1.14063	1.80718	0.617973	1.50541	0.446927	1.73535	1.26992	1.22281				5.27899															7.57721
			9													2.4011	1.46941	3.29837		1.42716	1.80557	1.93682	1.46618	1.75288	1.76363	2.08034	1.79017	1.11236	0.396818				15.7914															5.6993
			9													1.76643	1.08502	0.762665		0.139519	0.611169	1.7942	1.7672	0.720428	1.6598	1.28625	1.92641	1.19028	0.500351				12.0796															7.45057
			11													1.62372	1.99252	2.68771		1.35469	1.6782	1.92088	1.28037	0.719505	1.75063	1.32593	1.88262	1.83612	4.78946				22.1121															4.97466
			12													1.66948	0.689795	2.90065		0.644346	1.82303	1.65458	1.881	0.993411	0.900203	1.02946	1.4442	0.10815	1.88837				15.2658															7.86071
			10													0.648951	1.44448	2.62854		1.81148	2.35261	0.704212	2.79081	1.65598	1.71629	1.93465	1.29131	1.73968	0.148407				18.1038															5.5237
			11													1.63979	1.7884	1.37242		0.236337	1.64194	1.53701	1.59601	1.6934	1.53707	1.68359	1.81201	1.35375	1.47029				17.2379															6.38128
			10													1.15119	2.11274	2.3184		1.68483	1.31746	1.54433	1.71172	1.55847	1.52812	1.39266	2.2818	0.890536	0.881385				19.8872															5.02835
			11													1.69426	0.580696	2.53257		2.55015	1.09948	0.720469	1.72253	1.22132	0.936404	0.106894	1.1666	1.66052	0.351238				24.6282															4.46642
			10													1.6045	1.96069	2.50368		1.99706	1.33226	1.76948	1.29966	1.11045	1.60407	2.01781	2.0156	0.590876	0.765171				17.7689															5.62783
			10													1.64982	1.34163	2.75309		0.685564	1.27333	1.62885	1.74387	1.27135	1.63909	0.785989	1.85375	1.98587	1.33801				15.7255															6.35908
			10													2.2081	0.833851	0.636002		0.844443	3.49612	1.95722	2.05727	0.957588	1.74994	1.0741	2.70966	1.01768	1.75679				16.1612															6.18764
			13													1.75991	1.96133	1.67777		1.06147	1.28404	2.05771	0.986187	1.45417	1.41181	0.356329	0.914117	1.7613	2.06016				19.51															6.66326
			12													0.640927	1.81062	2.57851		0.542059	1.35715	1.62174	1.67519	1.54275	1.54716	2.38127	0.851379	1.93438	0.853936				20.0876															5.97383
			11													1.42936	1.80556	0.960896		0.694325	1.5432	1.71533	2.05281	1.279	1.23301	2.53501	1.93464	0.762129	1.81059				21.9459															5.01233
			9													2.51463	0.443518	1.4272		1.55067	1.89776	1.45602	1.99873	0.758518	1.4036	1.56858	1.67787	1.94563	0.454612				14.4323															6.23602
			6													1.96607	1.81972	1.83954		1.52515	0.891553	1.89529	0.772593	1.84524	1.20198	0.641931	2.36751	1.85621	1.0453				14.4493															4.15245
			8													1.63105	1.14397	1.98011		1.0518	1.77223	2.77314	1.75911	1.29216	1.38845	2.23253	1.17362	1.82023	4.36951				13.4706															5.93885
			8													1.53155	2.52353	1.92164		2.50323	1.58282	1.63056	1.23661	1.14502	1.68713	1.65514	1.4708	0.823164	1.64966				13.6986															5.84
			7													0.53751	1.85909	2.27169		1.21713	1.71917	1.18942	1.65196	1.05758	1.40228	1.36416	1.44006	0.155367	0.851264				15.6067															4.48526
			9													1.119	0.64723	1.68238		1.68902	1.61332	1.86904	1.69872	0.805613	1.85765	0.527805	1.48016	1.77157	0.250478				15.7115															5.72829
			10													1.61673	2.34877	2.62274		0.957499	1.66294	3.68552	0.748438	0.51849	0.983382	0.749057	0.633935	1.52487	0.85563				17.4584															5.7279
			9													1.708	1.69923	2.90458		1.63296	2.21415	0.903352	1.20133	1.62681	1.99995	0.754825	2.11825	1.12949	0.203527				17.3944															5.17409
			9													1.90984	1.65161	0.599778		0.45291	0.231657	1.68713	1.45053	1.11516	1.25964	2.15084	1.30931	1.24181	0.826421				16.4613															5.46736
			10													2.20236	1.55441	1.00558		1.4162	1.95215	1.45962	1.51042	0.691466	0.778801	1.49847	2.18307	1.09305	1.82261				23.5239															4.25099
			9													1.80276	1.5964	0.564218		1.19355	1.87003	0.748062	1.41739	1.76287	2.50435	0.941222	1.04275	2.28165	0.732061				17.333															5.19242
			7													2.13023	1.78394	2.17772		2.65675	1.76909	1.94051	0.954298	0.126268	1.15752	1.57463	1.6658	0.396335	1.05265				14.7014															4.76144
			7													1.28151	0.826352	1.75951		0.920795	0.691917	0.462646	0.818599	1.53632	1.55409	1.38868	2.29122	2.19832	1.03452				12.832															5.45511
			11													0.346157	2.14478	2.41679		1.85966	1.59903	1.77405	0.389682	1.40041	1.99499	0.785989	2.39181	0.933485	2.00219				18.7792															5.85756
			12													0.701453	1.66267	1.51103		1.87461	1.34684	1.73765	0.711876	0.870276	1.77172	0.738875	2.61317	1.49355	1.53543				25.1318															4.77484
			8													1.95575	1.88037	3.26871		0.399224	1.74027	1.99895	1.26766	1.17073	2.03767	2.3252	1.14325	0.642423	0.906088				13.4484															5.94865
			10													2.12955	1.23316	1.38425		2.09798	1.38543	0.447647	2.25609	0.626301	1.64096	0.712738	1.41881	1.78552	2.5885				16.7919															5.95526
			11													2.04918	1.52205	2.17626		0.816747	1.44919	1.89823	1.03503	1.28971	1.25044	0.236045	3.94893	2.22525	2.22556				17.7948															6.18158
			9													1.62645	1.78251	2.27913		1.89726	1.88044	1.51587	1.33984	0.992071	2.15879	1.3751	0.89464	1.27741	2.08826				16.3075															5.51895
			7													2.05157	1.70331	1.39247		1.633	1.54036	1.14138	0.572019	1.43918	0.92874	1.13659	0.506666	0.707428	1.16063				14.6175															4.78877
			7													1.89948	2.19287	2.97065		1.1901	1.62187	1.95153	1.02562	1.09257	1.42906	2.29321	1.62109	1.3369	0.0604517				13.3549															5.24152
			12													1.75325	1.12249	0.374118		1.74416	1.1635	1.76449	1.63149	0.302891	1.96965	2.01525	1.90836	0.922748	0.520091				22.4423															5.34703
			10													1.36792	2.20338	0.450757		1.48473	1.49355	1.51018	1.70012	0.280073	2.19553	2.46504	0.904468	0.184946	0.669183				18.7384															5.33663
			12													1.96625	2.22129	3.13894		0.587086	1.58901	1.05046	0.589705	1.1849	1.74425	0.835723	1.26079	1.78569	2.93996				19.4636															6.16535
			9													2.40622	0.923875	1.5764		0.638296	1.27449	1.33424	1.48682	1.14158	1.99315	1.7065	1.09544	0.998558	0.971155				18.005															4.99861
			14													2.18068	2.17846	2.18907		0.688663	0.922309	1.23053	0.889129	1.38967	2.38054	0.87715	1.66448	1.90092	3.29378				23.6148															5.92849
			9													2.13198	1.55784	0.599362		1.42498	1.54254	1.71094	1.77143	1.37926	1.38063	1.0178	1.11521	0.876203	0.388118				15.7695															5.70722
			7													2.37954	2.30691	1.20147		1.24955	0.891114	1.68099	3.82852	1.43219	2.21039	1.44953	1.8618	0.950056	2.11885				17.6183															3.97313
			7													1.89983	2.29886	0.547912		0.985037	0.933004	1.93506	0.742886	1.15057	0.679719	1.40288	0.99179	1.00364	0.656593				13.427															5.21337
			8													2.28641	1.48352	2.83532		1.2929	1.30428	1.88291	1.99085	1.30416	1.79655	0.954322	1.78713	1.43025	3.97229				14.2458															5.61569
			8													1.6493	0.802563	2.64079		1.21381	1.63027	0.85661	2.001	1.02727	1.2068	0.852877	0.236245	0.837348	0.373562				13.926															5.74464
			7													2.31353	1.65673	2.99367		1.58852	1.72199	1.77509	2.57593	1.08507	1.74665	1.47065	1.29116	1.43889	1.413				14.8918															4.70056
			14													1.87436	1.42921	1.08226		1.23513	1.34922	1.3341	2.14469	1.80936	1.27564	2.26746	2.27271	1.44512	0.370608				25.9155															5.40217
			15													2.04803	1.20498	0.297904		1.60989	1.53241	1.76327	2.4019	1.47926	2.01136	1.33081	2.028	1.31038	0.210531				25.7504															5.82516
			8													0.257826	1.74801	2.73349		1.48883	0.576309	0.657117	2.16179	1.41286	0.986199	2.41481	1.43851	1.08164	1.86779				15.465															5.17297
			9													1.39788	1.40664	1.56364		1.30064	1.15875	1.58883	2.71431	0.611578	1.6222	0.799203	0.60911	1.38232	1.01851				17.8197															5.0506
			12													1.6251	1.4252	2.08586		1.43746	0.861126	1.36313	1.19677	1.49031	1.26638	1.49026	2.30163	1.22721	3.46824				21.1916															5.66263
			9													1.95319	1.85771	1.77908		1.17066	1.58224	1.80487	0.240027	1.3722	1.38603	0.659679	2.94458	1.16237	2.36617				18.5304															4.85689
			9													0.465558	2.03935	1.12418		1.37861	0.806912	0.246909	2.04656	1.83571	1.68296	1.81514	1.62374	1.73343	0.699289				18.3543															4.90347
			14													1.49077	1.4872	2.43699		2.3647	1.80815	0.169657	2.20352	0.106697	1.32653	0.481855	1.09085	0.149932	0.824872				26.2951															5.32419
			11													1.20698	1.90685	0.98383		2.86272	1.59299	1.97836	1.81108	1.75013	1.37895	2.054	1.19692	1.58223	1.31492				24.9097															4.41594
			9													1.75624	1.00109	1.95356		1.86688	1.4384	0.937334	1.96546	0.546822	1.94562	1.22834	1.73652	0.845729	0.991591				16.3905															5.49099
			7													0.900846	1.88673	2.28125		2.79276	1.42114	1.95451	2.0341	0.582516	1.49042	2.38735	1.61748	1.65347	2.56644				16.4221															4.26254
			4													1.5254	1.54556	2.52744		1.81181	1.50127	0.30482	0.660671	0.958889	1.4901	0.05318	1.86715	1.00328	2.1476				9.87474															4.05074
			12													1.9597	1.7201	1.9348		1.05785	1.30379	2.34688	2.1147	1.28689	1.77259	2.11526	1.52999	0.235081	0.843214				18.4904															6.48984
			20													1.66365	2.07268	1.55196		1.0701	2.10329	1.1382	1.86635	1.34228	1.744	1.66175	1.24198	0.841634	1.95007				31.7401															6.30118
			10													1.72463	2.19039	1.10925		1.54395	1.14405	1.56088	1.96132	1.41861	1.83541	2.1101	2.04159	1.70327	0.825199				21.9698															4.5517
			8													1.40916	1.68363	0.932302		0.515328	1.84407	1.91263	1.26189	1.27259	1.74301	1.47591	1.56268	1.59468	2.08589				18.0193															4.43968
			11													2.00853	2.28075	2.29505		1.05846	0.539485	1.89994	2.142	1.49151	1.69546	1.67326	2.20635	1.62254	1.42249				19.3434															5.6867
			12													1.70424	1.50306	1.82568		1.83608	2.26212	0.482024	1.29644	0.933348	0.607316	1.70352	1.41916	1.34553	1.06868				23.0507															5.20591
			14													1.83383	1.96231	2.0779		1.59141	1.36351	1.54798	1.62402	0.827136	1.46868	1.90546	1.10696	0.182629	0.931809				24.7477															5.65709
			15													1.55517	1.95412	1.94807		0.903996	1.22152	0.625611	2.20083	0.991196	1.98795	1.63028	0.722375	0.954247	2.30755				24.2664															6.18138
			9													1.34759	1.05146	2.65299		0.914039	1.65713	1.85584	3.44585	0.965803	2.1258	1.2103	1.72466	2.25461	0.417811				14.2091															6.33395
			7													0.729673	2.05371	2.54021		0.634829	1.87432	2.07904	1.87221	0.951346	0.928491	2.27675	1.88366	1.27535	2.53087				11.3676															6.15786
			7													1.75609	1.681	0.265414		1.78091	1.72396	1.77498	1.99471	1.32098	1.75506	1.68595	0.856268	1.07714	2.48961				14.4994															4.82777
			6													1.92046	1.26031	1.68824		0.942887	1.57194	0.898226	0.28315	1.33482	1.02115	0.210356	2.05393	1.94884	3.08607				12.2213															4.90946
			17													1.5494	2.20343	2.04859		1.02765	1.4448	1.86279	2.22411	1.41971	1.77804	1.21978	1.6298	1.61456	1.94947				26.0891															6.51613
			11													2.06049	2.07006	1.64836		1.5433	1.60701	0.706924	1.82185	1.61723	1.62576	2.3006	0.378906	0.22387	1.10276				21.1436															5.20252
			8													1.68382	2.26649	1.75577		1.69489	1.75572	1.62358	0.771906	1.91802	1.83865	0.890342	1.75436	2.13142	2.5418				14.2132															5.62855
			7													1.07547	0.756005	1.49317		1.13138	1.1149	0.85817	1.75095	1.7766	1.0131	2.56061	2.15996	1.98506	2.32057				24.712															2.83263
			13													1.40514	2.35554	1.71226		1.52311	2.35635	1.31785	0.689531	1.43845	1.71786	1.95106	0.652637	0.953372	1.88235				20.2531															6.41878
			7													0.88123	2.0744	1.81664		1.8297	1.68429	1.29459	1.76504	1.92129	1.63947	1.11855	3.15739	1.51939	1.47459				13.3															5.26314
			9													1.89684	1.47485	1.13017		0.950778	1.40954	1.34867	1.5586	1.05881	1.90789	1.87926	1.29526	1.15805	1.07034				12.9271															6.96213
																1.02179	0.708183	2.06283		0.89362	0.588708	1.0751	1.60169	1.34327	0.768373	1.51073	1.55284	0.23861	1.24583
																0.852088	0.736261	0.786897		1.11714	1.51515	1.68627	0.327189	0.907691	0.349369	1.10271	1.7128	1.36189	2.65948
																1.87499	2.25234	1.61543		1.45272	1.49537	0.907845	1.91897	1.42836	2.02142	0.909226	2.2915	0.905631	1.79342
																1.77821	1.49606	0.689874		0.818025	1.62115	1.69021	1.43389	1.5677	1.62719	1.54468	1.323	1.60265	2.1164
																1.93883	1.19254	2.62928		1.41006	1.74076	1.79143	1.9776	1.13586	1.10956	1.67812	2.15144	1.40947	2.31104
																2.05439	2.01362	2.50426		1.40097	1.8567	1.90703	1.83518	1.45382	1.21177	2.55587	0.119628	1.34307	1.01241
																1.35654	1.51684	2.8222		1.34026	1.74202	1.88353	1.32871	1.39369	1.78488	1.05797	2.80251	0.601349	0.487956
																1.63237	1.84056	0.320237		0.575864	2.02911	0.49153	1.66735	1.1088	0.751841	1.87152	2.43633	1.06873	0.493649
																1.76258	1.28885	1.50525		1.73779	0.854318	1.68682	1.78908	1.55393	2.19046	1.23216	1.18402	2.1549	0.344877
																2.01627	1.83885	1.99501		1.27666	1.44366	1.69228	0.91736	1.28055	1.54984	1.85419	3.26741	0.393153	2.19921
																0.789246	1.87837	0.541619		1.42095	1.36296	1.79712	2.10883	0.962599	1.84743	0.772381	1.62452	1.75282	0.725066
																1.8349	2.04162	2.34861		1.34242	1.70432	2.23105	1.8811	1.43335	1.82162	1.44171	1.57025	0.895946	2.73633
																1.75408	2.45623	2.29741		1.65259	1.7204	1.79138	1.74836	1.40087	1.50819	0.970358	1.648	2.33509	0.143325
																1.78635	1.31268	0.937372		1.40307	1.20488	3.79032	1.16488	1.44666	2.10256	1.48605	0.831875	0.674437	1.62894
																1.98492	1.44948	1.81766		0.39968	0.56407	1.63036	2.05768	1.2127	1.20431	1.93673	1.30026	0.819942	1.11318
																1.88845	2.07343	0.47768		1.13514	1.72026	3.23322	0.697984	1.28871	1.50861	1.70212	1.30234	1.50316	1.73499
																1.82343	2.16135	1.91768		1.06582	1.74538	2.06755	1.79321	0.891685	0.279663	1.91721	0.675877	0.302071	1.60336
																0.65828	1.88927	2.02603		0.865647	1.55306	1.96541	1.73089	1.70784	1.46183	1.50157	1.48661	1.79801	1.34579
																1.2706	1.86152	0.551359		0.79769	1.62048	0.420656	2.20928	2.25321	1.92412	1.55257	2.14171	1.28132	1.51779
																1.88456	0.381238	0.271934		1.29882	0.197886	2.34855	1.4867	1.4097	1.38973	1.29998	1.36093	1.44605	1.49021
																2.00744	2.11255	1.35169		0.441373	1.68315	2.01189	2.13751	1.42126	1.64301	1.43651	0.852932	1.67647	0.821092
																2.03725	1.47484	2.15173		0.709681	1.34881	1.81204	2.0134	1.08474	1.57278	0.604331	2.05804	0.517179	1.35817
																0.683207	2.43538	2.02024		1.75192	1.89148	1.27379	1.7201	0.901709	1.45073	1.79061	1.82335	1.90685	1.66053
																0.8068	1.91881	2.13508		1.61969	1.82715	1.31675	1.29404	1.22421	1.64375	0.765276	1.70308	0.30342	0.210048
																1.75557	1.67089	2.00649		0.748886	1.72891	1.79909	2.0073	1.44282	1.6361	1.90655	2.04482	1.18171	2.842
																1.36531	3.38545	1.50378		1.62323	0.61564	1.37567	1.0085	1.49934	1.77626	1.70125	1.54445	2.28114	0.877048
																1.87865	0.660553	1.80622		2.00921	1.8442	2.11818	2.03743	1.16099	1.95702	1.38137	2.09943	0.282062	0.681348
																1.15584	2.12323	2.15867		0.68727	1.20463	1.83171	1.45304	1.1994	1.50575	0.471676	1.47748	2.67517	2.94418
																0.998611	0.802713	1.38248		1.00854	0.205864	1.9175	1.81806	0.9803	1.50883	1.64993	0.288148	1.33528	1.07527
																1.59355	2.09982	2.1569		1.84665	1.71657	2.08256	0.985087	1.30094	1.824	1.94017	2.3541	1.9734	1.1968
																1.14942	2.22995	2.32269		1.54891	1.22939	1.58301	1.66268	1.42425	1.1986	1.2811	1.58489	0.306595	1.2692
																1.55149	2.16073	1.39578		0.813189	0.888105	1.76766	2.00384	1.31862	1.6801	0.545745	1.60729	2.0583	1.79418
																1.69715	0.981373	2.46098		0.313101	1.31261	2.16251	1.80582	1.33725	1.88617	1.74841	2.82975	1.55526	1.22933
																1.76898	2.23214	1.98906		1.81848	1.26089	1.3889	1.22131	0.98	0.869928	1.22072	1.03389	1.35022	0.215897
																1.42675	2.58828	0.955392		1.64561	0.937826	5.7053	1.56791	1.66486	1.88291	1.5537	2.89624	0.180991	2.43054
																2.31904	1.75584	1.15521		1.95687	1.11054	1.9637	1.90713	1.21749	1.95604	0.721809	1.01936	0.789608	0.8291
																2.07331	1.39719	2.49695		1.63473	1.05335	1.59516	1.62833	1.57859	1.49435	1.51489	1.68576	0.671948	0.563826
																1.20634	1.68595	0.889852		1.42832	1.41301	2.09021	0.584554	2.00197	1.59359	1.94758	2.20439	0.941143	3.26966
																1.76669	1.56348	2.46896		3.0393	1.36373	2.55392	2.12412	1.6676	1.06455	0.885265	0.953226	0.377147	0.807495
																1.87419	1.5422	2.69229		1.21469	1.94136	1.55303	1.24598	1.44539	1.81943	1.58295	1.05349	1.19501	1.11471
																0.411131	1.49004	1.64241		1.35635	1.60066	1.3695	1.80804	1.18962	1.78488	2.13294	0.870764	1.25169	0.602763
																0.954012	2.15479	1.55936		1.78469	1.14105	1.90405	1.92057	1.25759	1.73657	1.70413	1.73514	0.687397	1.88648
																1.92079	2.05461	2.23709		1.17547	1.14708	0.537598	1.25491	0.774433	2.08424	1.78727	1.85469	1.92271	2.3157
																2.22846	0.810854	1.89902		1.55906	1.58005	2.17119	2.11676	1.25408	1.94576	0.865382	2.19728	2.00394	1.67561
																1.50752	1.58179	1.86018		0.888801	1.28784	1.60037	0.847781	1.26548	1.43449	0.756935	2.34058	1.2195	2.38917
																1.51361	0.729793	1.69268		1.57444	2.45001	2.64797	1.83352	1.03956	1.47506	1.47534	1.66847	1.88972	1.2841
																1.85737	1.53663	1.86197		1.32533	0.239638	1.66498	1.53366	1.45124	0.935221	0.758426	0.320592	0.683977	0.182459
																1.35059	1.76736	2.03083		1.38893	1.77174	1.75494	0.359862	0.870698	1.41719	1.53908	1.29204	2.17327	2.62755
																1.91032	1.01847	1.78425		1.27092	1.57952	2.00207	1.66458	1.43996	0.734472	1.53826	3.00645	0.316851	2.52742
																2.33143	1.06351	2.21866		0.290007	1.49855	0.863141	0.994384	0.510519	1.55564	0.304123	1.35699	0.764837	1.18694
																2.08752	1.61428	2.27466		1.53974	0.819274	0.959227	1.15458	1.45726	1.92309	1.49188	1.11205	1.77237	1.94438
																1.08114	2.23858	2.499		0.315266	1.50943	1.75156	0.987206	1.7094	1.87833	1.03383	2.26781	1.45847	1.76578
																0.231468	2.28	1.44523		1.22614	1.42023	1.51662	1.77337	1.26648	2.01827	1.45686	1.02941	1.65958	0.426899
																1.23203	2.20076	2.57907		1.54561	1.26301	0.870904	0.114697	0.831576	1.85383	1.18633	1.713	1.34793	2.50144
																1.65184	2.30309	2.15359		0.904003	0.971439	1.64039	1.80059	1.51851	1.18876	1.49251	1.80617	0.761151	0.594268
																2.11859	1.82908	1.22208		1.73045	1.34306	1.60416	0.926315	1.44292	2.89953	1.54927	2.11323	1.79414	1.13794
																1.85889	0.824594	1.70263		1.73151	1.47755	0.665564	1.54578	1.43474	0.757592	1.94907	0.964229	1.07361	2.60061
																2.68375	2.08614	1.75242		1.91017	1.33282	3.62549	1.70069	0.411007	1.49885	1.68103	1.15053	1.40061	1.6429
																2.02638	1.69554	1.96464		1.55502	1.70556	1.01457	2.02212	0.805176	1.51485	0.308175	1.9452	1.29471	1.21837
																1.53743	2.37374	1.73836		0.963833	1.46592	2.47789	1.50425	0.97953	2.05356	0.478287	1.99745	0.575203	1.94199
																1.70196	1.25117	2.36604		1.56655	1.14598	2.0559	1.15828	1.03833	1.3558	1.86256	1.95567	1.4905	1.05044
																1.86936	1.79344	1.28886		1.69938	1.61986	2.43286	1.43252	1.0565	1.53745	1.89729	1.25725	3.02192	2.59448
																1.08122	1.51922	1.40807		0.835867	1.95719	1.45367	1.61762	1.39647	1.76572	0.596281	1.32549	1.5294	1.54725
																2.13425	1.84993	2.01043		1.36298	1.50631	2.28371	1.59468	0.976833	0.156464	1.32983	1.51538	1.53143	1.21193
																1.10857	1.45242	1.1462		0.320109	1.43721	4.65884	1.60187	0.752872	1.17961	2.23544	1.7559	1.66422	1.06866
																1.93074	0.466198	1.55294		0.850569	1.11878	2.04985	1.60288	1.75692	1.45697	2.2721	1.05372	1.32936	1.0776
																1.82401	0.629524	0.366877		1.73378	1.48016	1.65996	0.157129	0.363711	1.207	1.53517	2.61267	0.4773	2.1711
																1.55508	2.20575	3.08831		1.17573	1.57565	1.87223	1.36044	1.26222	1.93267	1.93925	1.4616	1.67492	2.18436
																1.38962	2.17621	2.52257		1.27069	0.80112	1.45437	0.768992	1.58356	2.25872	1.46455	1.58964	0.85829	1.52777
																2.1741	1.77248	0.791202		1.85267	1.83683	0.289663	1.89664	0.981201	0.879105	1.35293	1.90395	0.764457	2.5177
																2.18482	1.89435	1.80581		1.52329	1.43095	2.06285	1.65359	1.57165	1.76076	1.62883	0.708013	0.855004	0.809254
																1.31843	0.723384	2.44289		1.69056	1.1909	0.648767	0.951617	1.95945	1.63139	0.698819	1.72055	1.72762	2.05697
																2.02632	2.23181	2.01527		1.64973	1.0904	1.86295	1.44402	1.21463	1.86853	1.79579	1.93861	0.179391	0.946503
																1.58464	2.16392	1.81017		1.62936	0.188423	1.44613	1.48257	1.54521	1.53099	1.34875	1.97463	1.64861	2.77873
																1.40864	1.89838	2.44987		0.871142	1.41211	1.56553	1.51197	1.30332	1.72162	1.9851	1.86469	1.84043	1.17552
																1.87886	1.71542	2.73003		1.34549	1.24991	3.06442	0.842556	1.6185	2.32987	0.582485	2.35909	0.812603	4.33969
																1.72444	1.82948	0.689315		1.11265	1.23603	1.65762	1.35819	1.1528	1.90025	1.30266	0.320663	1.57106	1.42261
																0.977224	2.07056	1.09126		1.44549	1.47929	1.7168	2.49316	1.7742	1.71222	1.95481	2.48242	0.671839	1.85108
																1.75326	0.46138	2.18231		1.83953	1.41359	1.85904	2.13984	0.466933	1.69175	1.46754	1.16027	0.504765	2.17527
																2.32564	1.63812	2.66904		1.16979	1.37844	1.88349	1.67069	1.20589	0.29639	2.5183	2.44075	2.10267	0.35181
																2.19196	1.21172	2.10506		1.02533	1.24494	3.31017	0.904515	1.05554	2.20467	1.72917	1.20107	0.148361	0.895764
																2.0167	1.93968	2.74515		0.905068	1.69585	2.16546	2.75458	0.945028	1.76396	1.65163	1.19793	2.40785	0.266134
																2.07892	1.93293	0.688795		1.26867	2.05842	0.262614	2.43805	1.44507	1.85012	1.47727	2.09138	0.739234	3.2648
																0.605738	1.30805	1.73788		1.26396	1.3295	2.002	0.763797	1.3896	1.70396	2.13516	1.8352	1.84608	2.17232
																0.693803	1.58196	1.46089		1.41549	0.921185	1.65405	3.06385	0.360047	1.10802	1.08683	2.15198	0.553638	5.87595
																0.28334	1.14579	2.24837		1.75556	1.70931	0.38288	1.39974	1.58996	2.0792	1.24434	2.00761	1.82277	10.3696
																2.46177	1.08901	1.97781		1.83341	1.14325	1.86023	2.32099	1.28123	1.54881	1.63761	1.88093	1.66284	1.57967
																2.22745	1.94448	1.22536		1.46403	1.72547	2.13309	2.70829	1.6327	1.03245	0.628384	1.51965	1.49764	0.643065
																1.96073	1.09875	1.85539		1.66544	1.98045	1.33163	0.0784629	1.04349	1.31026	2.35046	1.60921	2.34239	1.37722
																1.96004	1.8842	1.4285		0.364972	1.47601	1.58164	2.55417	1.66166	1.60424	1.36084	1.14097	0.274672	0.725922
																1.12591	1.72175	1.81682		1.73066	1.60084	1.4199	1.18792	1.67618	1.36599	0.984807	2.30514	1.32697	1.9252
																1.24078	1.32413	0.928319		1.21018	1.35228	1.89919	2.30543	1.41169	0.17875	2.08834	2.23549	1.09419	1.61587
																1.13786	1.61544	1.54688		1.6473	1.03629	0.166796	2.34467	1.3747	1.91309	1.70001	2.19139	1.77727	0.623385
																1.70995	1.92279	2.20941		1.45965	1.77764	1.60135	1.45219	0.81082	1.66881	1.14922	1.17165	0.315197	1.28371
																1.75781	0.954021	1.42084		0.396688	1.36388	1.68073	1.8173	1.28711	1.40331	1.68819	1.73356	0.607167	1.41735
																1.51627	2.22301	1.16519		1.04086	0.204194	1.59971	2.14048	1.14665	1.80565	2.05447	1.7038	1.84674	1.05185
																1.59777	1.5799	3.13182		1.45742	1.78874	1.64544	1.8215	0.731914	1.58633	1.9119	1.33006	0.151936	0.163846
																1.77834	1.48655	0.174172		1.72562	1.28502	2.01263	2.009	1.35629	0.996094	0.697375	1.24637	1.67625	1.53733
																2.06592	1.87024	1.2397		1.11491	1.58005	1.01216	2.46789	0.338012	1.61056	1.00808	1.11562	0.997305	3.5186
																1.56591	1.91043	2.07034		0.789563	1.7298	1.54768	1.73231	0.635104	1.9364	2.73393	0.711309	2.26144	1.46224
																1.59223	1.63173	1.78091		0.870208	1.45796	2.28209	2.15502	1.54545	1.3309	2.4864	2.12828	0.459013	1.14794
																1.4064	2.23439	1.66077		0.254403	1.47046	1.70903	1.90453	1.25198	1.91405	0.551543	0.872543	0.889569	0.858222
																1.94376	1.41454	0.827489		1.54827	1.39488	1.7234	2.42489	0.403857	1.78739	2.2453	1.60118	3.12074	1.00361
																1.7166	1.24336	1.943		1.62711	0.951284	1.76216	1.5799	2.16275	0.768932	2.09044	1.28931	0.48737	2.35009
																1.71899	2.7159	2.45169		0.901881	1.43031	0.948581	2.02296	1.18775	1.67367	1.95017	1.62087	2.64276	2.53973
																1.47079	2.25424	1.13102		1.47894	1.56421	1.90327	0.14707	1.14696	0.380704	2.18662	1.55859	1.96025	2.5242
																1.94789	2.12368	2.16829		1.43872	1.31225	0.875469	2.31706	1.37189	2.01954	2.22552	1.69387	2.12306	2.24599
																1.21828	2.02106	1.22761		1.1481	0.207569	1.48649	0.599265	1.4974	0.738639	1.87974	0.641327	1.15278	0.850101
																2.04932	2.15697	2.71909		1.08315	1.21044	1.99115	2.45182	1.03849	1.80963	0.939395	2.10776	1.90316	1.92738
																1.27105	1.99169	0.607467		1.25614	1.4277	1.67691	1.89288	1.26168	1.66194	1.99079	2.14535	0.464787	2.89793
																1.98173	1.73255	0.732305		1.56068	1.24282	1.94868	2.07508	1.28421	1.74673	1.25798	1.53658	2.61009	0.584128
																2.12731	2.29424	3.20317		1.57273	1.57349	0.274738	2.26783	1.3972	1.30507	1.65584	2.03588	1.38053	1.80226
																2.15995	1.4589	1.53786		1.70027	0.861825	1.87473	1.77373	1.29496	1.30831	0.680782	2.47516	1.28424	1.17989
																1.84837	1.8594	1.40404		0.876802	1.27442	1.60814	2.29621	1.28136	1.41515	1.76692	1.24878	1.57135	2.01173
																1.57437	2.01438	0.473247		1.02609	1.66752	1.79101	1.12108	0.899165	1.55601	1.0886	0.66866	1.50475	4.74039
																1.42291	1.97635	1.16221		0.836434	1.46842	1.09421	1.72332	1.83574	1.48669	1.11458	1.68324	2.04551	1.72899
																0.695346	2.08171	2.16121		0.281233	1.25102	1.45323	1.41934	0.272265	1.80091	1.08457	1.99633	0.656023	1.75443
																2.21023	1.60562	1.95596		0.896723	2.11391	3.41364	1.95606	2.08156	1.67506	1.67457	1.81856	1.71735	1.17637
																1.51135	0.414432	1.38732		0.99346	1.74703	1.54288	0.07929	1.38835	1.7407	0.876964	1.65623	1.51234	0.700767
																1.3744	2.65757	0.537589		1.23672	1.47673	2.55339	1.95999	1.33683	1.54534	2.54331	0.754983	0.561517	1.25148
																1.61845	1.72073	1.38657		1.24051	1.20167	1.98534	1.65744	1.27279	1.57051	2.06846	1.67704	0.972293	1.6512
																1.97685	2.03203	1.92044		1.68755	1.22535	1.43281	0.732612	0.864383	1.52933	0.870865	1.48916	1.79149	1.93382
																1.55902	1.78206	0.848283		1.1039	0.487933	0.288499	1.73157	1.64739	1.41117	0.935405	1.86515	0.844266	2.12982
																1.35472	1.83515	1.90753		1.43415	2.94477	1.76262	1.79967	1.41439	1.91562	1.91892	1.07786	1.79647	1.32228
																1.06961	1.6774	1.98879		1.13051	1.26347	1.45487	1.02699	1.23327	2.34997	1.56251	2.1907	1.82467	2.55307
																1.38486	1.31214	2.03397		1.4522	1.29874	1.54429	1.74753	0.925656	1.59416	1.58232	0.240344	1.58778	1.02028
																1.39813	0.639107	1.58308		1.27007	0.92337	1.69967	1.87153	1.40554	1.17151	1.10809	1.75078	0.239715	1.94886
																1.77646	1.59559	2.00491		1.6183	1.86944	1.41155	1.72504	1.19691	1.49856	1.62988	1.88527	2.40969	0.307404
																1.56996	1.51973	2.05896		0.745053	1.83971	1.58094	1.17757	2.68415	1.64595	0.942649	2.35801	1.68907	2.00486
																1.1254	2.44085	1.92055		0.728937	1.84601	1.611	1.97354	1.17319	0.577046	1.13718	1.94	1.56263	1.11134
																2.0827	2.349	1.75834		1.33306	1.5736	0.875851	1.3607	0.814628	1.72294	1.94755	0.529943	0.921129	0.922067
																1.44262	1.60342	2.0203		1.26284	1.05564	2.40776	2.01006	0.81186	0.153757	1.59701	2.94626	0.642983	2.07456
																1.49319	2.07974	2.0581		0.437322	1.06793	1.30114	1.23697	1.18831	1.72479	2.02091	0.934141	1.41063	1.42938
																1.90886	2.27135	1.58414		1.48763	0.63816	0.992237	1.58141	1.09292	1.51139	0.759145	2.06716	1.35282	1.32596
																1.92264	0.943484	2.4935		0.799649	1.46107	1.6237	1.60571	0.637185	1.50814	1.00655	1.16806	1.91469	0.363848
																1.72067	2.43821	2.021		1.8567	1.02318	1.58483	1.75842	1.01037	0.838058	1.97586	1.61552	1.68905	1.36844
																1.12078	1.42606	2.07449		0.54739	1.25313	1.56661	1.7765	1.26923	0.13703	1.82529	1.71594	1.38141	0.548427
																1.49635	2.29228	1.59039		1.35115	1.3766	1.72052	1.50804	0.757463	1.96435	0.729027	0.485708	1.85539	0.200036
																1.42658	1.95876	1.92114		1.64187	0.504476	1.52589	1.72493	0.856112	1.73834	2.24205	1.75145	1.92243	1.86771
																1.32517	2.19993	3.02596		1.41409	1.45091	1.17515	1.55312	1.414	0.7938	1.16163	0.631826	1.71554	3.34627
																1.80272	1.91752	0.895106		1.6629	1.29919	1.61605	1.40723	0.800093	1.88408	1.47872	1.72699	2.15473	1.0425
																1.75524	2.50898	1.90865		1.51915	1.70274	1.44829	1.7316	1.37803	2.08348	1.83112	1.83766	0.527049	1.61758
																0.98124	1.94833	3.41598		1.42301	1.36024	1.70663	1.37273	1.4729	2.01686	1.7656	0.883105	1.89871	0.35685
																2.31868	1.51865	1.69221		1.61492	1.02288	2.79591	2.14942	0.492685	2.06051	1.72696	1.77499	0.725304	0.533521
																2.02277	1.89853	2.19307		1.47605	1.28299	2.33032	1.68788	1.23113	1.83057	0.120164	1.46711	1.61375	1.94164
																0.823228	1.58278	2.09546		2.07371	0.930035	2.38081	1.89198	1.10087	1.96734	1.57789	1.71351	1.26936	1.32966
																1.86772	2.86247	0.281981		1.38919	1.02943	2.37528	0.366881	1.28224	1.65891	0.479122	1.52771	0.298178	1.43869
																1.4302	0.745534	2.24548		1.3985	1.75499	1.80271	2.07119	1.0092	0.932447	1.8389	1.67307	1.37004	1.56131
																1.86632	1.59953	2.23705		1.86683	1.97878	0.793643	1.83164	1.61018	2.2195	0.699869	2.23063	0.684431	0.357757
																1.84034	1.23108	2.51204		1.56798	0.721556	1.62052	1.38285	1.26677	1.71806	1.12662	1.49257	1.58167	0.816259
																1.48474	1.43985	2.09358		1.46197	1.31143	1.67712	1.71444	1.49948	1.50343	1.8296	0.839528	0.500941	1.72761
																1.76253	2.20913	0.336177		1.78579	1.3005	1.31408	1.73936	1.03493	2.03208	2.17592	1.51877	1.50305	1.36824
																1.47197	1.84042	2.38437		1.76815	1.00707	1.04762	1.55733	1.55155	1.12211	1.31192	1.51999	1.46075	3.0581
																1.5344	1.93873	0.400889		0.625716	1.44094	1.73539	1.31394	1.39342	1.96231	1.83687	1.77174	1.49703	0.520151
																1.47337	0.217119	1.85687		1.26967	0.157389	1.76298	1.62908	0.598311	1.18125	1.08945	1.47307	1.37551	0.720476
																1.39405	2.29711	0.797708		1.50883	1.25235	0.990063	0.996876	1.35817	1.27291	0.891221	1.89305	0.803376	1.67156
																1.88084	0.750673	0.890794		0.932679	1.15177	1.37511	1.1067	0.637836	1.66273	2.05705	0.942013	1.35148	0.755541
																0.986566	1.17593	1.01159		1.78567	0.978517	1.42339	1.23974	1.3218	1.55915	2.05683	1.56253	0.954675	0.619031
																1.80849	1.69532	2.44172		1.09063	1.51569	2.44528	1.67273	0.671227	1.94038	2.36828	1.68701	0.398659	0.760779
																1.59548	1.39808	1.77781		1.36597	1.4497	1.6897	1.66116	1.47882	1.55271	2.01756	0.959487	1.19638	2.72861
																1.53439	1.73858	0.762019		1.56181	1.46226	1.60707	1.48804	1.56749	1.53292	1.54258	2.14286	1.29373	0.762838
																2.13397	1.94965	2.54625		1.60581	1.56011	1.06472	1.73115	0.901492	1.34395	0.32389	1.98174	0.818462	1.59863
																0.937328	2.12448	3.64048		1.25532	1.5019	1.80831	0.710804	1.8212	1.66121	0.635896	2.08096	1.07255	2.38791
																1.40598	0.883099	0.38028		1.67869	0.538687	1.43204	1.56508	1.60737	1.13424	1.41501	0.562069	1.79993	1.73817
																1.19596	1.76166	1.26844		1.89477	1.82197	1.34305	1.90613	0.978832	1.70343	2.03952	1.98959	1.90458	1.94503
																1.53569	1.88578	1.02588		1.67325	1.15894	1.67147	0.701379	2.18255	1.42891	1.0626	1.73027	0.822741	2.68532
																1.80049	1.82245	1.89991		1.36931	1.93262	1.4385	1.87042	1.68752	1.73989	0.958205	0.186047	0.740122	2.03386
																1.48655	1.87451	2.6504		1.70021	1.92431	1.39298	1.6101	1.34263	1.85906	1.20773	1.13446	1.69783	1.77909
																2.01846	2.02526	2.01284		1.72512	1.79734	1.49369	0.78307	0.408663	1.45581	1.06594	1.58367	1.86131	0.658128
																2.05751	1.13522	0.502318		1.53823	1.14325	1.92967	0.921402	1.46875	2.24159	2.43374	2.51031	0.947662	2.48849
																2.36763	1.58958	2.30115		1.50663	1.62183	1.28584	1.06859	1.38727	0.841264	1.24109	2.1034	1.47651	0.767876
																1.88574	2.04892	2.24686		2.02626	1.67448	1.21592	0.713667	1.77622	1.53167	1.8873	1.02859	1.87411	1.4322
																1.79939	0.341292	2.16693		0.809066	1.48237	2.12685	1.99355	1.39812	1.35376	2.05949	0.891756	1.61759	1.86395
																1.41436	1.90428	1.26423		0.867512	1.2029	0.470198	1.85431	1.47075	1.17461	1.22351	2.44459	1.79738	1.81698
																1.63334	2.02388	2.52294		1.36803	1.52925	2.29776	2.18849	1.63336	1.91404	1.32274	1.23908	0.189661	0.613624
																1.74454	1.16236	1.05834		0.888052	1.77406	1.40019	1.19273	0.932794	2.03564	1.76488	1.85775	1.5756	2.05279
																2.2657	1.69146	0.368749		1.68249	1.37511	1.84821	1.18467	1.56299	1.79448	0.942538	1.42038	1.30284	2.26089
																1.94604	1.81213	1.26135		1.94835	1.45805	1.38158	1.86465	1.26479	1.62374	1.7758	1.80634	0.566942	2.29262
																1.86429	1.81138	1.3846		1.27721	1.33996	1.75008	1.30182	1.11486	1.37119	1.76245	1.75929	0.982127	0.660059
																2.3682	1.3531	2.20959		2.67957	1.36739	1.56661	1.72864	1.28427	1.37337	1.62272	0.848609	1.44133	1.68647
																1.9129	1.64435	2.29126		2.07081	1.50149	1.75286	1.66813	1.74886	2.00541	1.47249	1.487	0.839476	2.19688
																1.28863	1.56095	2.79342		1.16334	0.871079	1.13294	2.54206	0.998956	2.60184	0.602245	1.38105	0.571981	0.58385
																1.71144	1.31722	0.22911		1.35589	1.65036	1.71003	2.17636	1.59295	1.2575	2.31894	2.23447	1.3358	1.95488
																1.77691	1.75733	3.84428		0.809142	1.31581	1.81098	4.20459	1.07938	1.464	2.59825	1.61833	1.78921	2.64563
																1.9566	0.68134	2.40188		2.96802	0.994348	1.88041	2.26315	1.52804	1.30102	2.51728	1.39051	1.44257	3.03913
																2.00431	0.715069	1.01262		1.73485	1.40278	1.66181	1.82036	0.758029	1.96705	1.14717	2.22326	1.785	0.490102
																1.54699	1.58942	1.27444		1.91857	0.839741	1.66601	1.8947	1.07417	1.05144	2.16459	2.01469	1.85776	0.699888
																2.13845	0.680081	3.15524		1.45327	1.47975	1.84589	0.481669	1.77166	1.8989	1.83438	1.75579	1.31362	1.22291
																1.09266	1.2021	2.25263		1.38895	1.0735	1.21811	2.01888	0.999073	1.74971	1.89192	1.71952	2.78254	1.86586
																2.31277	2.12531	1.58588		0.695307	1.67319	1.94644	2.51428	1.31373	1.7704	2.12961	1.78063	0.483826	2.50143
																1.63017	2.09854	1.41068		0.905036	1.17869	1.3145	4.10733	0.630201	2.07858	1.90261	0.605541	0.529725	0.629037
																1.43164	1.76147	2.27556		0.892197	0.903826	1.69629	1.54579	0.926056	1.5402	1.97862	0.796956	1.9877	2.28911
																1.33421	1.86437	1.2076		1.69908	1.52371	1.58051	1.90438	1.60516	1.51865	0.734548	2.22567	1.62806	0.779511
																1.73332	2.01177	2.42118		1.62309	1.35744	1.59996	0.558323	1.55881	2.1398	0.949574	1.76962	0.332799	0.98436
																1.40261	2.35539	1.3642		0.87271	1.12986	1.63396	1.85845	0.524081	0.691394	1.20065	2.00002	1.66809	1.91265
																1.68185	1.2665	2.38286		2.9309	1.41566	1.21731	1.76204	1.707	1.99276	1.90498	1.25544	1.52811	0.894895
																2.11309	1.56684	0.860787		1.36902	1.76621	1.71337	1.48548	2.03147	1.95419	1.57826	1.66403	1.06426	1.06358
																1.39323	1.3306	1.78167		1.40598	1.46799	1.74659	1.11261	1.47336	1.64624	1.82969	1.64457	1.16701	1.7673
																1.81555	2.10409	2.20295		1.25647	1.40363	1.6083	1.31182	1.52175	0.896981	0.940499	1.87627	0.988515	1.49674
																1.70621	0.85542	0.941416		1.58837	1.33653	0.618433	1.05512	1.5869	1.34271	1.54802	1.50358	1.642	0.516164
																1.39981	1.74445	3.72804		0.918682	0.966389	1.85715	1.67446	1.26285	1.89985	2.03061	2.35501	1.16786	0.645876
																1.90697	2.52686	0.751298		2.09587	1.77013	1.95409	1.61913	1.79359	2.24047	2.39976	0.604318	1.82559	1.63289
																1.31606	1.6413	2.26506		1.63975	1.53422	0.140633	1.59284	0.731639	1.63407	0.467417	1.56626	0.805844	2.0855
																1.62415	2.2868	1.9361		0.524916	1.31112	1.538	1.30782	0.950028	1.75012	2.04096	1.06082	1.95901	1.52082
																1.3569	1.8778	2.30348		1.14087	1.38621	0.305032	0.803806	1.0731	1.53703	1.10039	1.72709	1.17832	1.9973
																2.27372	1.46609	2.46725		1.91802	1.08692	1.79355	1.62643	0.618929	0.95949	1.95143	1.34614	0.139773	2.32297
																0.753237	2.10641	2.86142		1.30967	1.46276	1.76782	0.722672	1.57406	2.06768	0.287415	3.01678	1.73807	2.08598
																2.2393	1.90943	2.02853		1.43866	1.13803	1.87998	1.47797	0.940795	1.7335	1.87444	1.54056	1.1027	0.756214
																0.754537	1.57146	0.515322		1.54765	1.69365	1.42602	1.86718	1.58267	1.87535	1.75382	1.54803	1.34967	1.81395
																1.82059	2.17448	0.736719		1.84722	1.29466	0.358229	1.55597	0.708315	1.25362	1.42358	1.65301	1.90915	1.39312
																2.48931	2.10869	2.95611		1.82408	1.47506	1.9027	1.30252	1.48375	2.1331	0.0328514	1.25999	1.95288	1.78914
																2.50159	3.24914	1.42753		0.79926	1.32794	0.465183	1.32075	0.845217	0.65311	1.27713	1.30815	1.32201	0.958925
																1.21792	2.11516	0.946856		1.44145	1.24249	1.89827	1.3128	1.18651	2.13867	1.52565	1.53702	1.71117	1.72428
																0.476573	1.60269	0.43347		0.986176	0.894087	1.88479	1.76868	1.12133	1.25134	1.3716	1.18654	1.22842	2.83854
																2.848	1.79591	1.76826		1.465	1.12087	0.262444	1.80039	1.75937	1.83906	1.41844	1.31572	1.14588	2.48443
																0.536115	2.14143	0.390893		0.965797	0.89944	1.74196	1.80904	1.38688	0.625694	1.4174	1.21604	1.49408	0.970248
																1.72706	2.18161	2.37133		1.80915	1.14017	1.76183	1.93117	1.04082	1.7908	2.04552	1.71505	2.25525	2.05081
																2.40221	1.70212	0.552474		1.10632	1.14158	3.78346	0.14954	1.5141	1.58862	1.66221	1.76222	2.97911	0.883331
																1.9449	2.07502	2.25184		1.43074	1.2345	0.772134	1.57659	1.08765	1.68527	1.16413	1.6542	1.18432	3.27426
																1.0236	2.19157	1.90748		0.737298	1.22975	0.687492	0.805709	1.23267	1.80394	1.8671	1.99117	1.67568	1.60329
																1.86035	0.792388	1.91756		1.95261	1.44636	1.86104	1.97755	1.4781	1.48873	2.16551	1.57502	1.02402	2.69734
																0.603737	2.23895	1.67981		1.63763	1.97603	1.99741	0.963904	0.467503	1.30685	1.43275	1.4649	0.8041	2.12096
																1.56815	2.08971	1.77065		1.16277	1.24615	2.37043	1.93632	1.29554	0.957255	1.39445	1.63009	1.20423	1.5579
																1.81247	2.03627	2.38194		1.34138	1.2417	1.26584	1.26802	1.01312	1.54152	2.30044	1.43175	1.59133	1.39013
																1.88668	1.60504	2.56679		1.58051	1.68488	2.26899	2.19872	1.38898	1.86	1.50997	0.497219	1.56942	0.852117
																1.67133	2.3995	2.52552		1.14958	1.48062	1.24361	0.572157	1.53707	0.409711	2.25038	1.13411	0.914297	0.995982
																1.22838	2.24676	1.77946		1.75693	1.47088	1.08707	1.83137	1.04741	1.84562	0.818593	1.73536	2.26776	2.43439
																2.14045	2.37942	1.05827		0.983271	1.58557	2.32803	1.36956	1.77895	2.39267	2.04829	1.20171	1.39963	1.17884
																0.528619	2.34837	1.71519		1.20752	1.91567	2.10928	1.62851	1.00406	2.72447	1.57767	2.184	0.252286	0.341843
																2.28446	0.321112	2.37266		0.980361	2.12416	2.59104	0.285724	0.727464	1.75841	0.334129	1.09687	1.74686	1.27597
																0.808647	0.617855	2.08567		1.26978	1.43606	0.901668	1.74093	1.49246	2.51795	2.34843	1.37606	1.06409	0.597094
																1.72532	1.93642	1.38044		1.77692	1.55678	2.26854	1.37981	2.02343	2.51448	1.80557	1.53291	1.97827	0.312017
																1.88894	1.96382	0.977334		3.73261	1.40858	1.82162	1.08839	0.479516	1.82358	1.75126	1.11955	1.64058	1.66477
																2.1576	0.925949	2.25991		1.08294	1.50398	2.08949	2.34218	1.28603	1.76937	1.43433	1.82151	1.09779	0.354717
																3.13576	1.78548	1.07539		1.3546	1.05975	0.650404	2.0428	1.67409	1.73791	0.244864	1.50197	1.91315	2.63278
																1.36641	2.20075	2.08051		1.4842	1.53152	1.83304	1.53903	0.910567	1.89747	2.21437	1.73201	1.70181	1.22009
																2.15703	2.71063	1.94168		1.52129	2.90672	1.84653	0.586415	1.88756	0.157317	0.327456	1.45694	1.66654	2.6176
																1.89884	2.38184	1.9916		1.1878	1.04296	2.09533	1.16018	0.235612	1.93552	2.17033	1.32361	2.04732	1.49569
																1.08012	2.36896	1.90388		1.43772	0.220406	1.85186	2.14452	1.29337	1.81973	1.74773	1.71422	0.549368	1.58231
																1.85478	1.58778	1.79221		1.73581	1.9412	1.37532	0.645513	0.599185	2.11232	1.09758	1.93588	1.24845	0.524984
																1.09235	2.1572	2.50333		1.76258	1.67814	1.42538	2.01088	1.38106	1.75983	0.991994	1.34058	0.785682	0.708494
																0.886887	1.21156	0.862139		1.53956	1.53193	1.88773	0.924054	1.35592	1.10712	1.54591	1.04634	1.53651	1.19722
																1.67577	1.84325	2.24508		1.03944	1.76529	0.605128	1.12523	1.40017	4.61361	1.36664	0.998134	1.89094	6.21192
																1.92082	2.03278	1.42009		1.59047	1.56894	2.12185	0.975056	0.853195	1.97638	2.24445	0.929865	1.47543	1.09099
																2.11089	2.23035	0.924251		0.764386	0.326619	1.59867	1.76864	0.882117	1.94334	1.39458	1.90774	1.10432	1.11641
																2.17695	2.17605	2.5485		0.811599	1.62277	1.72457	1.77394	1.11054	2.16694	1.72894	1.30243	1.2895	0.443739
																1.05495	1.93634	1.70635		2.03816	0.227298	1.20791	1.87146	1.71443	1.56861	2.16676	1.59834	0.68043	3.5562
																1.83206	2.20045	2.19127		1.34215	0.707705	1.66685	1.92275	0.783477	1.57183	2.04771	1.14082	1.46689	1.89491
																1.48718	0.283878	1.09909		0.612659	1.44916	1.34493	1.4307	1.3483	1.59917	1.98307	2.17203	1.47069	2.94497
																1.12282	2.08208	0.700091		1.71587	2.26031	1.81114	2.29308	1.83484	1.4381	1.88812	0.497409	1.1108	2.89295
																1.76727	1.63106	1.19404		0.990605	1.57115	1.80234	1.70379	0.326411	1.51031	1.8787	1.98057	1.82893	1.78743
																1.35704	2.38957	0.654524		2.04664	1.49374	1.61073	0.538344	1.75878	1.82705	2.72862	1.31471	1.7903	2.54147
																1.11583	1.93285	2.78551		1.45255	1.18663	1.54965	1.27343	1.86931	1.93979	1.41134	1.83527	0.640286	1.01621
																2.18113	1.57164	1.68088		1.00956	0.0657657	1.103	0.972748	1.35656	0.950579	2.15857	1.56234	0.639223	0.399802
																1.64685	2.29221	2.43898		1.74416	1.26071	1.84416	1.34159	1.23289	1.31757	1.03438	1.53894	1.666	1.52825
																1.22038	2.17937	2.43159		1.37296	1.38503	1.38263	1.07132	0.939096	1.8725	2.30832	1.51575	1.07965	1.33215
																1.47628	0.932283	2.37864		1.67943	0.744409	0.975179	1.19918	1.57594	1.32289	0.337705	2.0774	2.01332	2.51023
																1.81408	2.00996	2.49635		0.875242	1.30872	1.14305	1.82899	1.64826	1.71149	1.62866	0.172379	0.600589	0.730883
																2.05137	2.35259	1.20841		1.40674	0.119519	1.10461	1.02218	1.65911	1.70846	0.20134	2.18838	3.37613	1.08777
																1.29128	2.08549	2.02614		1.33583	2.02848	1.63615	1.27012	1.66361	1.8872	2.12056	0.90411	1.91323	1.21565
																2.14273	2.24336	1.56844		1.4283	1.445	1.5887	1.33693	1.00443	1.67191	0.804935	1.39647	1.27182	2.47865
																1.23297	0.844113	2.35755		1.75324	1.66698	1.85885	1.34284	1.79905	1.7059	2.15155	2.39693	1.67683	1.78548
																2.2173	2.31615	1.63736		0.496322	1.60759	1.29475	0.748742	1.20277	1.68921	0.597913	0.488644	2.61964	1.6543
																2.5784	1.81927	2.45454		1.33543	0.884547	1.87004	0.605125	1.93785	0.491748	1.99172	2.14604	1.76219	1.78379
																0.484308	2.24125	0.59798		1.03897	1.73146	2.00962	1.40782	1.63009	1.43602	1.37802	1.79344	2.26327	1.56005
																2.08592	1.03801	2.51382		0.980561	1.57642	2.16288	1.46373	1.5479	1.34582	0.815995	1.051	0.487266	1.61523
																1.73271	2.542	2.37318		1.63632	0.515065	1.64583	0.338481	1.22752	1.90276	1.88	1.36761	1.96465	1.32234
																2.26357	0.356314	1.16786		0.999164	1.84991	1.80223	2.2096	1.10277	2.10449	2.06209	1.61439	2.1175	1.44898
																1.7591	2.57504	2.45504		0.634561	1.69527	0.649921	1.85154	1.61874	0.656794	2.42316	1.61126	1.81535	1.10935
																1.76665	0.324815	0.923618		2.19599	1.07642	2.09027	0.681059	0.12383	1.85484	0.564531	1.5475	1.65761	2.49692
																0.683063	1.56422	2.15703		0.783796	1.39525	1.22436	1.80443	1.8699	0.817341	2.11393	1.33753	1.15358	0.310542
																0.818312	1.68226	3.57537		1.51399	0.973699	1.04945	1.049	1.80847	1.47872	0.985878	1.56301	1.75828	2.033
																1.61714	1.68054	2.95746		1.3234	1.35617	1.74204	0.776788	1.72503	1.87576	1.70901	1.4675	0.846566	1.51417
																1.8943	1.15854	1.14614		1.00536	1.5538	1.53055	1.95552	2.25744	1.59184	1.25946	0.743004	0.487875	1.65485
																1.70632	1.71834	1.21033		1.4136	1.48379	1.88757	0.750067	1.04062	1.95927	1.8238	1.77653	1.50579	2.71756
																0.74215	1.88851	0.856901		2.18517	1.72428	1.26743	2.01527	2.26278	2.15412	2.1787	1.82598	0.746847	0.59704
																1.82623	0.404564	3.01012		2.03568	1.30412	1.43183	1.79902	1.31717	1.83317	0.906917	2.01601	1.46075	1.285
																2.10183	0.968784	1.04456		0.709525	0.623991	1.20308	3.23738	0.552141	2.24593	1.28957	1.22633	1.94832	2.45083
																0.66375	2.07015	2.4191		1.32538	1.12553	1.61044	1.96415	1.76671	0.833467	1.62592	0.455992	1.80905	0.808771
																2.1214	1.75208	1.63913		0.933914	1.39657	1.49541	2.14268	1.38476	0.679155	2.11254	1.57249	1.67174	1.44801
																1.89118	3.39126	1.27192		1.21252	1.03637	1.35071	1.68167	0.493066	1.85915	2.10695	0.9429	1.91284	0.607588
																0.990036	2.12685	2.59529		1.40829	1.73864	1.62405	2.10416	1.60046	2.05195	0.439093	1.5471	1.3586	0.466606
																1.88706	2.7737	0.968813		1.39773	1.61858	1.56575	2.21658	1.88253	1.28364	2.00856	2.02282	4.29436	0.706643
																1.75201	1.09552	0.168217		1.52245	0.84367	0.412808	2.16099	0.656915	2.10918	1.18918	1.77418	0.309932	1.33993
																0.639002	2.63116	2.2605		1.64819	1.30608	1.74464	1.86107	1.36051	1.86883	1.87814	1.72563	2.17521	1.58001
																1.64694	1.20009	2.52504		1.08217	1.64821	1.58211	0.274812	0.361056	2.02781	1.87661	1.76589	1.50567	1.87694
																1.52673	1.35173	2.97584		1.38914	1.02019	0.580718	1.73414	2.11501	0.20401	1.45949	1.7544	0.265317	0.150165
																2.11622	1.8131	2.15033		1.83169	1.62445	1.79757	1.98701	1.35727	2.41528	1.98747	1.92056	0.697035	0.644101
																2.11591	0.821263	1.78149		1.41116	1.6414	2.179	1.74605	0.635711	1.81122	1.71553	1.4898	1.26173	1.35255
																0.957964	2.093	0.856184		1.38095	1.28359	1.06021	1.42654	1.26915	0.833169	1.79088	1.81131	1.20849	2.63892
																2.74611	0.278588	2.50101		0.619678	1.47812	1.65729	2.33401	0.135687	1.53851	2.13534	1.75835	1.92242	0.430388
																2.20079	0.71562	1.363		1.12713	3.55594	1.67168	2.13867	1.07479	1.95422	3.46808	1.69275	2.25959	1.30315
																2.65595	1.77716	1.43875		1.60019	1.47487	1.9268	1.87267	0.306378	1.51568	0.802153	1.66442	2.97538	1.30192
																1.73947	1.86898	1.80385		2.48762	1.61874	1.86645	0.678203	1.7893	0.800818	1.50783	1.75865	0.942407	1.36969
																1.66401	2.08806	2.13497		1.20826	1.09199	1.76149	1.86824	1.61264	2.4875	0.859707	1.05065	0.951812	2.10439
																0.55898	0.178062	1.04067		1.07584	1.5375	1.95043	1.22477	1.95545	1.41764	1.98233	1.09716	2.21972	2.04625
																1.66422	2.03188	3.16502		1.03302	0.446898	1.87677	1.74123	1.27131	1.55057	1.91602	1.69669	1.75473	3.04979
																2.42392	1.96859	0.887174		1.19902	1.28495	2.36155	0.666861	0.420272	0.84553	1.52825	1.66975	1.62144	0.551384
																1.8549	1.4473	0.215223		1.58322	1.30552	1.80537	1.92906	0.678936	1.77051	1.89357	1.37237	1.40953	1.28856
																1.94543	1.79129	2.19358		1.4413	1.58014	1.60567	1.11536	1.47318	1.25541	1.84727	1.93044	0.76112	2.02135
																1.85098	2.11997	4.67517		1.39099	1.89019	1.06502	2.12235	1.07655	1.65118	1.0707	1.7445	1.31625	0.329185
																1.86524	3.55039	0.733111		1.2879	1.56575	1.41515	1.50055	1.18522	1.69427	1.21328	2.05585	1.52633	1.77847
																1.79997	2.73367	2.0594		1.00376	1.53242	1.92366	1.87219	1.16484	1.45594	1.39754	1.8121	0.36101	0.434686
																1.27426	2.2337	2.26111		1.39102	1.75807	3.32638	1.55671	1.22383	1.53015	2.02016	1.46776	1.87007	0.439963
																1.0026	2.25994	0.994175		1.42034	1.11046	2.10701	1.06199	1.71556	2.03077	1.22126	0.38213	0.57704	0.613452
																1.83034	1.78585	2.65104		1.09474	1.43349	1.3886	1.63982	0.840664	2.08531	0.694941	2.22067	1.38247	0.382264
																0.671357	1.60532	2.54747		2.01772	1.73842	3.6819	0.116137	1.1173	1.28902	1.57994	0.295092	1.56106	0.855743
																1.63811	0.44143	2.40052		1.56055	1.06156	5.2538	1.97218	1.70186	1.51376	1.16501	1.73054	0.422251	0.283949
																1.3012	1.77698	0.731296		0.857437	1.74603	0.777454	1.37575	0.112543	1.3405	1.05205	2.0889	1.73188	1.0421
																1.21084		2.2552		1.3633	1.48187	1.52559	1.24238	2.18912	1.83081	0.885007	1.76077	1.05253	3.49463
																1.00289		1.66154		1.02722	1.8396	2.35193	1.85541	1.82717	1.85706	0.763983	1.51674	1.2476	0.370429
																1.97484		1.32645		1.71711	0.589512	0.516678	0.573789	1.5435	2.15968	1.59026	1.71638	1.52467	0.796382
																1.51644		2.41024		1.05915	2.0027	2.10692	1.58382	1.25344	1.73116	1.68552	2.01399	1.11028	1.00892
																1.11547		2.06332		2.1117	1.44628	1.3401	0.794408	1.29946	1.479	1.81591	1.13113	0.804479	0.850197
																1.3467		2.16702		1.78229	1.74252	2.3394	0.943892	1.72622	1.30016	1.46302	0.609979	1.42781	2.36829
																1.5213		0.467896		1.84869	1.46125	1.30638	2.02133	0.97169	1.63056	1.45421	2.09603	1.10607	0.378423
																1.00462		2.54179		1.17174	1.41297	0.646539	1.72391	1.76615	1.7932	0.904094	0.911038	1.79999	1.86202
																1.79803		1.34952		1.86114	1.24832	3.2318	1.1761	1.58459	1.72311	1.73617	1.9668	0.367988	1.73853
																1.45072		1.71827		1.50482	0.134764	0.793237	1.78731	1.19969	0.735043	2.31825	0.769698	2.07583	0.878959
																1.33139		1.12931		2.64681	1.25547	1.11975	1.4827	1.64586	1.93403	0.325247	1.45362	0.684778	2.31226
																1.59546		1.44953		1.78492	1.30069	1.28958	1.02549	1.43362	1.95231	2.43121	1.77016	0.729291	0.499454
																0.946693		2.18247		0.6152	0.853056	1.02366	0.803663	1.09499	2.67427	0.629288	0.957486	1.24392	2.35229
																1.71204		0.486017		0.34394	0.732139	1.57439	1.148	1.50348	1.12005	1.39539	1.83208	1.75171	0.132574
																1.51003		0.854001		1.49648	1.71229	1.22531	1.19423	1.07911	2.11132	0.806378	1.39155	2.3513	3.69383
																1.53383		2.44698		1.37564	1.8479	1.37816	1.34991	1.23139	1.94422	1.63145	1.45111	0.602646	4.30961
																2.12154		1.74824		1.50945	1.48363	3.58819	0.700606	1.43436	0.956487	0.55854	1.31241	1.6079	2.90098
																1.68008		2.84824		1.57587	1.08364	1.84975	2.24718	0.831182	0.326	1.16956	1.25525	1.02862	0.199634
																1.214		1.61026		3.14563	0.914882	0.48545	1.6756	1.24176	2.28574	0.550769	1.21717	1.48305	0.917252
																0.417031		2.96436		1.76003	1.49116	0.617265	2.0659	1.19214	1.80535	1.42932	1.7469	1.35709	0.3294
																1.23654		2.13506		1.35287	1.67858	1.81993	2.03233	1.33099	1.95079	1.18574	0.807472	1.85707	1.33358
																1.65058		2.06438		1.85315	1.46821	1.93584	1.34766	1.24561	1.25101	1.22678	1.24944	1.3908	2.20378
																1.5705		1.14663		0.633143	1.15301	1.38065	2.02268	1.10519	1.36052	1.39454	1.85359	0.42304	4.04879
																1.30607		1.09447		0.555002	1.4645	1.6523	1.92563	1.66451	1.82743	1.68473	1.58726	0.903709	0.695674
																1.58907		2.52156		1.63871	1.56342	1.74621	0.395399	1.3196	1.49297	1.11948	1.38881	1.41339	0.605123
																1.54491		2.45952		0.589004	2.42473	0.319612	1.19696	1.37377	1.52831	1.38364	1.47327	1.27648	1.30674
																1.21882		2.16069		1.1247	1.97868	2.14064	1.36462	0.734314	1.56483	0.664898	1.44924	0.967179	1.77257
																1.65338		1.75207		1.24744	1.53865	1.68453	1.44134	2.15657	1.64364	2.24135	1.69745	1.29124	2.54517
																0.421425		1.91148		2.11986	0.470566	1.95829	1.2441	1.24723	1.9158	2.38654	1.34426	1.70124	4.00849
																1.93872		1.96753		1.6796	1.56396	0.177731	1.14456	1.21847	1.59728	0.502444	1.43515	1.80436	0.238501
																2.10935		0.918573		1.14021	2.04622	1.96247	3.60452	1.54221	1.91756	0.983303	1.94432	2.24785	2.57888
																1.65245		1.80502		1.21839	1.17293	1.60539	2.09141	0.910092	2.55866	2.21699	1.6439	0.349947	1.94866
																1.36989		0.696989		1.34856	1.77468	0.994077	1.85797	1.73606	1.34491	1.03139	1.45352	1.93381	3.31441
																1.59099		1.89852		1.04277	1.2413	1.4872	1.11978	0.625279	1.37189	0.942599	1.67176	1.4466	1.63067
																2.01882		1.39949		1.50113	1.74168	1.60065	1.91647	1.28987	1.37161	1.95728	0.927346	1.63625	3.86045
																1.66997		1.97783		1.20871	1.50054	1.34405	1.61337	1.12394	1.92067	1.52602	1.02217	1.32146	0.0627473
																1.92859		2.01256		1.57134	1.79206	1.37512	1.74982	1.12271	2.5904	0.558336	2.28581	0.306177	1.57264
																1.91849		1.67616		1.47487	1.83764	0.404148	2.14884	1.8816	1.55643	0.753122	1.63768	0.65222	1.97778
																1.73725		2.01086		1.82832	0.392317	1.31184	1.36482	0.422324	1.29698	1.01869	0.430609	1.70495	1.71665
																1.96447		3.06279		1.18486	1.50037	1.52772	1.8696	0.54016	1.62786	1.17724	1.58048	1.66426	2.08378
																0.865506		1.21511		0.89103	1.21345	1.26277	0.436533	1.3848	1.18167	1.09578	1.59816	0.0818618	0.451127
																2.32962		2.1138		1.2844	0.644051	1.5747	2.18324	1.47212	1.86557	1.49799	1.36819	2.50567	4.1475
																2.20718		1.89846		1.40825	1.44916	1.58871	0.412754	0.72147	1.77315	1.11426	1.65218	0.376158	0.330832
																1.86704		0.397755		0.317321	0.86271	1.49682	1.81172	1.43302	0.363146	1.5291	1.64192	1.88796	1.79839
																1.10808		2.22638		1.4728	1.54871	1.49313	1.90809	1.66881	2.08216	0.897195	0.338768	1.63701	0.174673
																1.80735		1.24364		1.22437	1.65491	1.60096	0.499973	1.3105	1.69535	1.46687	1.00827	2.14192	1.44994
																1.5051		0.545912		0.505691	1.31469	1.66231	1.77795	1.58197	1.67492	1.66129	1.17716	1.93879	1.89757
																1.96094		2.5119		1.22512	1.30321	1.61745	2.54411	0.861269	1.15728	2.38547	1.408	0.945748	0.449632
																1.75494		3.36576		1.32381	1.17276	0.89876	1.91566	0.318703	1.64553	1.5349	1.16769	1.40763	3.97672
																1.78238		0.74847		1.83045	1.07385	1.66474	1.98325	1.73523	2.32383	2.41427	1.09211	1.38045	0.714973
																1.90611		0.815877		0.777942	1.27136	0.59239	1.19695	1.13388	1.81274	1.85855	1.42077	1.30946	3.19825
																2.10013		3.39518		0.700972	1.23124	1.74544	1.50594	1.54386	1.56778	1.39346	1.66793	1.16279	3.0709
																1.88157		0.926443		1.72425	1.54976	1.50998	2.32308	1.07278	1.52199	1.09217	1.95126	1.48564	1.92363
																2.9799		2.3617		1.431	1.09869	1.66637	1.88274	1.62657	0.918748	1.41076	1.61779	0.709158	1.55507
																2.2647		1.28901		1.15773	1.32444	0.227652	2.2306	1.00697	1.7768	1.07417	1.67211	0.622636	0.0997696
																1.80044		2.75114		1.36813	1.16532	1.80699	1.74818	0.873599	1.3294	1.3463	1.77319	4.20044	2.03817
																2.63036		1.85891		1.19173	1.31616	1.3257	1.75869	1.10662	0.934434	1.72164	2.28982	1.51465	1.0207
																2.19829		1.80485		1.60032	1.68633	1.79967	1.8268	0.935642	0.679593	1.26278	1.16223	1.01435	0.507537
																2.31394		2.6233		1.78299	0.72147	1.79761	0.708586	0.913758	1.93955	0.646519	2.00875	1.03144	1.31445
																1.84859		0.173336		1.17661	1.95892	1.03384	4.11172	1.34304	1.64468	1.75446	1.74036	1.53751	0.940128
																1.55886		2.47733		1.03409	1.83773	1.5811	1.91309	1.51603	1.69823	1.79167	1.71093	1.04795	3.25329
																1.89858		0.77148		1.79713	1.78583	1.49802	1.83087	1.46911	1.73383	1.36723	1.44295	1.18848	1.83009
																2.07723		2.09334		1.23152	1.72225	1.62948	2.38463	0.99226	1.45914	1.31102	1.56345	1.42634	1.1829
																1.12742		2.59795		1.17129	0.789976	1.43684	1.56454	2.12626	1.5111	1.2089	1.47865	0.184536	0.772072
																1.54769		1.4829		1.63356	1.4293	1.69931	1.82146	1.27229	0.287092	1.75396	1.612	2.68391	0.372722
																1.85186		2.01489		0.597581	1.76704	1.47797	1.86142	1.26044	0.512449	1.4918	2.03752	2.14221	2.04966
																1.89166		2.39958		1.87211	1.32132	1.23307	1.95224	1.04635	0.605292	1.92701	1.11259	1.60407	1.017
																1.42805		1.95211		1.49412	0.16491	0.985448	2.01913	1.1964	2.24797	1.58698	1.98417	1.6628	3.27663
																1.93605		0.126508		1.55835	0.448796	1.63426	1.29151	1.18588	2.51937	1.43931	0.280576	2.2926	0.836149
																1.74173		2.65801		0.998617	2.1207	0.218029	2.225	0.802863	2.1144	2.69614	1.46991	1.80075	2.06951
																1.29683		0.248288		1.55958	1.73657	1.46656	2.07797	0.900663	2.13513	1.86265	1.81158	2.146	1.66156
																2.05688		2.46443		1.96862	0.870424	1.9938	2.10678	0.672044	2.00456	3.5015	1.50796	0.633529	2.06398
																1.87108		3.33944		1.62372	0.914095	1.39838	1.51068	1.0631	1.97034	0.269426	1.8824	0.110317	1.72074
																1.71114		3.94104		0.929009	1.19734	1.99761	1.09674	0.576477	1.90932	3.37458	0.902945	1.90406	0.782982
																0.981324		2.75682		1.23885	1.11958	0.656602	2.42451	1.43208	0.43685	1.95875	1.31843	0.393104	1.1513
																1.23007		0.598328		2.96705	1.45592	1.82387	1.77204	1.08184	2.31259	1.38813	2.06761	1.31808	2.32037
																1.45336		1.34751		1.24534	2.21924	1.85173	1.47127	0.328871	1.964	1.38413	1.17098	1.87711	2.11567
																1.55921		2.5459		1.44118	1.45422	1.08045	1.77041	0.869639	2.10813	0.858868	1.99127	1.07958	0.593099
																1.46164		1.33422		1.96933	1.53835	1.80486	1.52429	1.50379	2.04341	0.314032	1.33232	0.12545	2.23244
																1.94118		1.98593		1.43799	1.82615	1.77932	0.867827	1.43066	2.15448	2.6305	0.202469	0.787318	1.64842
																1.17911		1.84191		1.81104	1.39373	2.10779	1.69566	1.37502	1.83296	1.09279	0.726437	1.51462	0.889611
																1.62809		0.627625		1.20885	0.385488	1.96122	1.12642	1.44791	1.99069	0.354876	0.709425	0.572971	1.04774
[truncated: 10,825 more rows]
[truncated: 10 more columns]

## Sheet: Fig. 1e
	Locus copy number per cell
Strain:	CJW_Bb201		CJW_Bb527
Locus:	oriC	left terC	oriC	right terC
	4	4	6	4
	8	6	12	10
	7	6	6	6
	11	9	6	5
	10	9	10	6
	7	7	3	5
	5	4	4	2
	9	6	7	7
	6	5	11	10
	7	6	14	14
	10	5	9	7
	6	5	10	8
	7	5	15	12
	11	8	9	9
	8	6	8	7
	7	4	7	6
	7	7	6	6
	10	10	8	5
	5	5	8	5
	8	7	7	5
	9	7	11	8
	7	7	8	4
	6	6	8	5
	8	7	12	9
	6	5	7	4
	8	7	10	7
	7	5	9	8
	7	7	8	8
	6	5	6	4
	11	8	6	5
	7	6	9	5
	6	5	11	8
	7	5	7	7
	8	6	7	10
	6	6	11	9
	7	6	13	9
	7	5	8	8
	5	5	9	9
	8	6	9	7
	6	5	9	7
	12	6	7	6
	9	8	5	5
	7	3	6	5
	11	8	12	8
	5	5	7	6
	5	5	8	6
	5	5	8	8
	6	6	10	8
	8	7	13	9
	4	6	9	7
	7	6	7	6
	9	8	8	5
	5	3	8	5
	6	5	7	6
	9	6	6	6
	7	7	10	10
	6	5	6	5
	7	6	8	4
	6	6	12	9
	9	7	11	8
	6	5	6	5
	9	8	7	6
	7	6	7	6
	8	8	7	4
	8	7	6	3
	8	5	5	4
	10	8	8	7
	7	6	12	8
	6	7	8	6
	6	5	6	5
	7	5	8	4
	6	4	9	7
	11	9	14	11
	7	9	8	5
	5	5	7	6
	11	9	7	6
	6	5	7	7
	6	7	8	6
	9	7	11	9
	8	6	11	7
	8	6	11	7
	6	4	6	4
	11	9	9	5
	7	5	7	7
	13	10	8	5
	6	6	6	7
	9	7	10	9
	8	6	9	8
	5	6	11	11
	9	7	8	8
	7	8	7	6
	9	8	6	5
	12	8	8	7
	9	9	8	7
	10	11	7	5
	9	7	12	7
	7	4	5	5
	12	10	13	10
	6	6	6	5
	13	10	9	6
	9	5	8	6
	7	5	7	5
	8	5	7	2
	8	4	6	4
	8	9	6	6
	9	8	11	9
	6	6	8	8
	6	3	10	5
	7	6	14	8
	8	6	7	5
	8	6	5	4
	6	4	8	6
	9	7	6	3
	11	8	6	6
	6	5	10	9
	7	4	8	6
	7	6	5	5
	12	11	5	5
	13	9	6	3
	10	10	11	10
	8	7	8	7
	10	10	5	3
	6	6	7	9
	10	8	5	4
	5	7	8	5
	11	9	7	6
	7	5	5	5
	8	6	8	6
	9	7	6	6
	10	9	9	5
	5	4	10	10
	10	10	9	7
	7	6	9	6
	13	10	6	6
	5	5	8	7
	8	8	7	6
	9	5	8	8
	11	9	10	7
	6	6	6	5
	13	9	7	6
	10	7	6	5
	9	9	6	7
	9	6	8	6
	9	7	12	10
	8	7	6	4
	12	10	5	5
	7	6	6	4
	7	6	4	4
	8	7	5	4
	7	7	6	4
	9	6	8	4
	9	7	6	7
	11	11	7	5
	10	9	9	7
	10	8	9	8
	10	8	6	5
	10	9	5	6
	7	5	7	6
	10	8	10	9
	14	12	10	8
	12	11	6	6
	8	5	4	4
	10	10	8	5
	7	4	6	5
	8	6	5	5
	5	5	12	9
	9	9	9	7
	7	4	10	8
	11	10	5	4
	7	7	7	7
	7	6	7	5
	9	6	9	6
	12	9	5	5
	3	1	11	12
	7	7	5	4
	10	8	7	5
	9	8	6	3
	10	10	8	9
	11	10	9	9
	7	6	6	5
	9	7	7	7
	9	7	8	8
	9	7	9	6
	8	9	6	4
	5	6	6	6
	5	5	9	9
	10	8	9	9
	6	6	10	7
	10	8	5	4
	9	7	7	6
	11	11	10	8
	11	7	10	11
	10	8	8	5
	6	6	9	8
	11	10	4	2
	6	8	9	9
	11	6	7	7
	10	7	12	10
	14	11	10	7
	8	6	5	4
	5	4	7	5
	6	5	7	6
	9	8	7	6
	5	5	8	7
	6	5	8	7
	5	4	10	7
	11	9	7	6
	12	12	17	13
	8	8	12	11
	9	8	7	7
	10	8	9	5
	5	6	8	8
	8	7	6	5
	6	4	6	7
	6	5	6	5
	7	6	7	6
	11	10	10	7
	11	8	10	8
	5	5	8	6
	10	11	7	6
	7	8	6	5
	8	7	6	6
	11	11	7	6
	7	4	10	7
	8	7	8	6
	9	7	6	4
	9	7	7	6
	9	8	9	7
	7	5	8	6
	9	6	6	5
	4	4	7	4
	6	4	6	5
	8	8	4	3
	12	8	8	7
	6	5	9	6
	8	10	8	5
	8	6	5	4
	7	9	9	7
	6	6	7	6
	6	4	13	10
	8	4	8	3
	7	7	10	8
	11	8	8	5
	6	7	9	7
	6	4	6	6
	6	5	12	10
	7	7	6	4
	8	9	6	5
	12	11	7	6
	6	5	8	5
	12	7	12	10
	7	4	10	7
	7	5	8	8
	4	5	8	6
	6	5	5	6
	7	4	10	8
	9	6	11	8
	11	10	13	9
	6	5	9	7
	9	7	12	10
	10	8	11	8
	9	9	4	4
	10	8	10	8
	8	9	6	4
	11	7	8	5
	12	10	8	5
	11	7	6	6
	8	8	5	2
	8	6	8	4
	5	6	6	6
	8	8	9	6
	7	6	5	4
	8	5	5	4
	6	6	7	4
	7	7	7	6
	8	9	7	6
	7	9	4	4
	7	8	6	5
	9	8	7	6
	7	6	6	5
	6	6	8	8
	8	6	8	5
	8	5	6	5
	8	7	6	4
	5	6	7	7
	7	6	12	8
	10	8	7	6
	6	5	7	6
	9	7	10	9
	13	8	7	3
	10	12	8	8
	7	5	10	7
	9	8	7	7
	7	7	10	6
	8	5	7	6
	10	9	10	7
	8	6	12	7
	10	9	5	4
	11	8	8	4
	6	5	6	6
	12	9	6	5
	13	6	7	5
	8	7	6	5
	9	6	5	6
	8	6	4	4
	10	6	8	7
	9	6	8	9
	12	7	6	6
	6	6	8	7
	3	6	11	7
	6	5	9	6
	5	4	7	7
	9	7	8	7
	13	10	10	9
	7	4	7	5
	4	5	6	5
	7	6	8	6
	8	6	9	9
	7	5	7	6
	8	8	9	9
	2	2	5	4
	7	6	9	7
	8	4	14	9
	4	3	11	10
	9	7	12	9
	6	4	10	7
	9	7	13	9
	5	5	4	4
	9	9	8	6
	9	6	7	7
	5	6	4	2
	11	9	8	7
	5	6	5	5
	9	10	10	7
	4	3	11	7
	8	5	7	4
	11	9	7	6
	6	5	8	5
	8	6
	10	7
	7	4
	8	7
	12	11
	9	7
	7	5
	6	4
	11	7
	6	5
	7	6
	5	4
	6	6
	8	7
	9	6
	4	4
	8	6
	8	5
	7	6
	9	6
	8	8
	6	5
	6	4
	12	8
	12	8
	7	7
	4	4
	6	4
	10	10
	12	10
	10	7
	8	6
	10	8
	5	5
	8	8
	11	6
	9	7
	7	6
	7	6
	3	5
	10	7
	8	7
	10	10
	7	7
	6	5
	7	6
	5	5
	9	7
	9	7
	12	10
	7	7
	7	6
	7	6
	7	7
	12	10
	9	6
	6	6
	6	5
	8	5
	9	8
	6	6
	6	8
	7	5
	12	9
	8	6
	11	7
	6	5
	12	7
	12	7
	13	10
	11	9
	7	5
	7	5
	8	7
	12	10
	7	5
	11	9
	7	6
	6	5
	10	8
	7	6
	10	9
	7	6
	8	5
	9	6
	8	5
	9	6
	6	5
	7	5
	10	8
	5	5
	7	7
	6	4
	9	7
	6	5
	10	8
	13	12
	8	6
	10	9
	9	6
	8	5
	5	3
	9	7
	4	4
	11	9
	8	8
	14	10
	11	9
	9	7
	8	4
	9	7
	8	6
	12	9
	7	5
	7	5
	8	8
	7	6
	4	4
	7	6
	6	5
	12	12
	9	6
	7	4
	9	8
	7	5
	8	8
	7	7
	6	5
	6	6
	9	8
	8	6
	6	4
	5	6
	5	3
	10	8
	9	9
	12	9
	7	8
	10	8
	15	11
	7	5
	9	8
	5	3
	7	5
	6	5
	6	5
	8	7
	7	7
	7	7
	14	7
	7	5
	6	5
	6	7
	12	9
	6	5
	8	4
	11	9
	10	9
	6	4
	12	10
	8	8
	8	5
	7	4
	6	4
	7	9
	8	5
	6	4
	12	9
	12	9
	10	10
	4	5
	9	7
	7	8
	12	7
	7	6
	5	4
	9	8
	9	9
	7	8
	8	5
	4	3
	8	7
	8	5
	4	4
	9	4
	11	9
	7	6
	6	5
	8	7
	8	5
	8	5
	6	3
	10	8
	9	8
	6	6
	9	6
	9	8
	6	5
	9	7
	8	7
	8	10
	6	6
	8	6
	6	5
	9	8
	7	6
	10	7
	7	4
	10	9
	7	7
	7	6
	11	7
	8	7
	10	9
	8	8
	9	8
	7	6
	9	7
	8	6
	4	4
	7	8
	12	12
	11	6
	9	8
	11	10
	8	9
	7	6
	6	6
	5	5
	9	6
	8	7
	12	11
	11	10
	8	6
	11	10
	9	8
	8	6
	11	10
	6	5
	8	7
	8	9
	6	6
	11	8
	8	8
	7	5
	8	5
	10	5
	7	5
	7	6
	9	6
	7	6
	11	6

## Sheet: Fig. 1g
	oriC copies per cell
Day:	Day 2	Day 3	Day 4	Day 5	Day 6	Day 7	Day 8	Day 9	Day 10
	10	10	9	11	3	4	1	1	0
	6	11	9	13	3	3	2	2	0
	6	10	8	11	6	4	2	2	2
	7	8	9	8	3	2	2	2	2
	6	5	13	5	3	3	3	2	2
	6	5	11	5	4	2	2	2	2
	5	8	9	10	5	1	3	2	1
	8	6	8	7	6	3	2	2	3
	8	10	5	6	4	4	3	3	1
	9	8	10	9	3	2	4	5	5
	11	12	6	8	3	3	2	1	3
	7	10	12	7	4	3	2	2	0
	9	5	9	9	3	4	3	2	1
	9	7	8	10	3	3	3	2	3
	9	11	8	11	4	4	2	3	3
	8	6	7	8	6	3	1	2	3
	7	8	11	7	4	3	2	2	0
	6	8	6	9	7	2	5	2	2
	7	7	10	11	3	3	4	2	2
	6	9	8	9	3	3	2	2	2
	7	10	8	11	3	3	5	2	2
	11	9	5	7	4	2	2	2	3
	8	11	5	13	3	3	2	1	2
	8	9	5	7	4	3	1	1	2
	11	8	7	8	4	5	0	2	2
	8	9	10	10	3	3	2	2	1
	8	5	5	11	2	3	3	2	2
	8	9	7	11	3	4	4	1	1
	10	9	9	10	3	3	2	2	2
	8	6	9	8	3	3	1	1	1
	11	7	9	9	4	3	2	2	1
	11	9	11	7	3	3	2	3	3
	10	8	10	9	4	3	2	2	3
	5	12	6	10	3	3	3	2	1
	6	8	5	10	4	3	3	2	1
	9	6	6	10	2	3	2	3	2
	7	11	0	8	5	4	2	3	3
	8	6	8	11	5	4	2	3	0
	11	11	10	8	4	4	3	2	1
	8	7	8	8	3	2	3	2	1
	7	6	7	8	3	3	1	2	3
	5	10	8	6	2	4	3	1	3
	6	10	10	7	4	3	2	2	0
	12	12	8	9	3	3	1	3	2
	10	13	11	8	7	2	3	2	1
	10	7	6	7	4	2	2	2	0
	11	10	7	7	6	4	3	1	2
	9	6	10	9	4	2	3	2	2
	6	7	7	11	5	2	3	3	1
	6	11	9	8	5	3	1	3	2
	7	7	8	10	3	5	2	2	2
	13	9	8	12	3	2	1	3	3
	9	6	9	8	5	2	3	2	2
	6	9	8	8	5	4	1	3	2
	11	9	8	7	4	2	1	0	1
	7	10	8	7	3	4	2	1	2
	9	6	9	12	4	2	3	1	2
	5	10	7	12	2	1	3	3	4
	7	8	4	14	5	5	3	2	2
	8	8	6	8	5	4	2	3	0
	6	11	12	12	4	4	3	2	0
	8	10	8	10	3	3	1	1	0
	10	5	10	6	3	2	3	1	0
	12	8	6	11	4	4	3	3	2
	10	6	7	10	4	5	1	2	3
	7	7	9	9	4	4	3	2	2
	7	8	6	6	5	3	1	1	2
	8	9	6	12	3	3	1	2	1
	12	7	11	10	3	3	3	1	2
	10	7	11	8	5	3	2	1	1
	7	6	10	7	6	1	2	2	2
		6	8	6	6	3	1	1	2
		6	9	13	4	5	2	2	0
		7	8	5	4	4	2	0	2
		13	6	6	4	2	2	2	2
		7	11	6	4	5	2	1	3
		10	6	9	6	4	1	2	0
		7	4	11	4	2	2	1	1
		9	6	10	4	3	4	2	1
		10	7	9	3	2	4	2	2
		8	6	7	3	4	3	3	3
		9	8	8	4	3	2	2	2
		8	7	8	4	3	1	4	1
		12	8	9	5	4	4	3	1
		4	0	9	4	3	2	3	0
		12	6	12	3	4	2	2	0
		11	9	14	4	2	3	2	2
		10	10	11	5	3	2	1	1
		9	7	8	4	3	3	3	2
		8	9	9	6	3	2	3	3
		8	8	7	5	3	1	2	0
		10	10	7	5	4	2	2	1
		9	7	6	6	2	3	1	1
		7	8	13	3	5	2	2	1
		8	10	9	2	2	2	3	2
		6	5	11	4	4	0	4	1
		8	7	7	3	3	2	4	1
		7	9	7	4	3	1	3	2
		4	8	12	3	3	3	2	2
		6	12	12	7	1	2	1	1
		6	9	7	4	3	2	0	0
		9	7	6	5	2	3	1	0
		4	7	6	5	2	3	0	2
		5	7	6	5	2	4	2	1
		7	10	8	5	3	2	1	1
		10	10	8	5	2	2	2	1
		8	11	8	4	4	2	2	0
		6	9	11	3	3	2	1	2
		11	7	8	4	3	1	1	0
		7	8	9	3	3	3	1	3
		11	9	6	3	2	1	1	2
		7	8	7	6	2	2	2	2
		7	9	6	5	2	1	2	2
		0	8	12	3	2	4	0	0
		11	10	12	6	4	3	2	0
		7	8	7	5	4	2	2	2
		12	8	8	0	3	4	1	4
		12	10	7	4	5	2	2	2
		10	5	7	5	5	2	2	3
		9	7	12	5	3	3	2	2
		6	14	8	5	2	3	1	1
		7	8	7	3	2	3	2	1
		8	9	7	5	4	2	2	1
		9	6	12	2	4	3	2	1
		7	8	6	3	3	4	2	3
		9	6	8	3	4	4	1	2
		9	7	11	5	2	5	1	2
		8	10	9	5	2	2	4	5
		8	6	13	3	6	3	3	2
		8	7	11	4	2	1	2	1
		9	9	9	4	2	2	2	1
		8	12	8	4	4	2	1	2
		7	8	7	5	3	3	3	2
		7	11	8	3	4	2	2	2
		7	13	10	5	3	2	2	2
		9	6	12	4	3	3	3	2
		11	5	7	4	4	2	0	2
		5	6	10	3	2	2	0	1
		8	5	12	3	2	2	2	2
		11	7	10	4	3	2	2	1
		8	7	8	3	3	3	3	0
		7	11	6	4	2	4	3	2
			8	7	4	2	2	1	0
			6	5	5	3	2	2	1
			5	7	3	4	1	1	1
			7	6	5	3	2	2	1
			11	7	5	4	2	2	3
			7	0	3	3	2	2	1
			9	0	3	2	3	2	1
			8	12	5	2	3	1	1
			6	9	4	4	2	2	0
			11	6	2	2	1	1	1
			7	9	4	4	2	1	1
			4	5	7	2	2	2	1
			7	10	5	3	2	2	1
			7	7	4	4	3	2	2
			6	8	5	4	2	1	2
			7	7	3	4	1	1	0
			9	11	5	2	3	0	1
			10	13	5	4	2	1	3
			9	9	5	4	2	1	2
			12	7	4	3	1	1	2
			7	9	4	2	2	1	2
			8	11	6	1	1	2	1
			6	8	4	4	3	1	1
			6	8	6	2	2	1	2
			5	9	3	3	2	2	2
			6	10	5	4	2	2	1
			7	5	5	4	6	3	1
			10	6	3	2	6	1	0
			6	4	3	3	1	1	1
			11	9	5	2	3	2	0
			11	9	5	2	1	3	1
			10	9	5	4	4	2	0
			14	8	3	2	2	1	1
			7	12	3	3	1	1	0
			8	7	4	3	3	1	2
			7	6	4	3	4	1	0
			7	10	3	2	4	1	2
			10	7	3	4	1	2	3
			10	11	4	5	1	1	1
			9	10	4	3	3	2	2
			12	8	4	2	2	2	3
			7	11	4	6	2	2	1
			6	10	3	4	2	2	0
			9	11	3	4	1	0	1
			6	7	4	4	1	2	0
			10	7	3	5	2	1	0
			7	11	3	3	2	2	3
			10	6	4	4	2	3	3
			8	8	6	4	2	1	0
			12	11	6	3	3	1	3
			7	10	4	4	3	3	2
			6	7	5	2	1	2	3
			7	11	5	3	3	2	2
			6	6	3	2	11	3	0
			9	12	3	4	5	4	1
			8	7	4	2	2	3	0
			9	8	4	2	1	2	0
			9	9	7	3	2	4	2
			9	8	4	4	2	3	0
			9	11	4	4	1	1	0
			10	7	2	4	2	2	0
			6	13	2	3	4	3	1
			8	8	5	3	1	2	1
			6	7	5	3	2	1	1
			8	6	3	2	3	2	1
			5	12	4	4	2	2	1
			7	10	3	3	2	3	0
			9	11	3	5	2	1	1
			9	8	6	3	3	2	3
			8	7	4	3	2	1	2
			7	10	4	4	3	1	2
			9	7	6	3	3	2	3
			7	9	4	2	2	2	2
			7	7	5	2	3	3	1
			8	8	3	3	2	1	0
			6	8	4	2	2	1	1
			6	11	4	2	1	3	2
			10	7	4	5	3	2	0
			10	6	6	3	2	1	0
			13	11	3	2	2	2	2
			6	11	4	2	3	1	2
			9	7	2	3	3	1	1
			11	11	3	5	1	1	2
			11	11	3	3	2	1	2
			5	8	3	3	3	2	2
			2	8	3	3	3	1	2
			8	11	4	3	4	1	0
			10	9	4	4	2	5	2
			6	10	5	3	1	1	1
			7	7	6	4	2	2	1
			7	7	4	3	2	2	1
			10	6	5	3	2	2	0
			7	10	5	3	2	1	1
			11	7	4	1	5	1	0
			9	12	5	5	3	3	1
			11	11	3	3	2	2	2
			12	10	3	2	3	1	1
			9	10	4	2	2	4	3
			7	9	6	3	2	3	2
			6	6	3	3	3	1	0
			5	7	3	3	3	2	1
			7	8	5	3	2	2	1
			9		4	2	3	2	2
			9		3	2	2	1	2
			10		4	2	2	1	2
			8		3	3	3	3	0
			10		4	3	1	3	0
			7		6	3	3	1	0
			8		4	3	3	2	2
			7		3	2	2	0	1
			10		4	5	3	1	2
			10		4	3	3	1	2
			9		6	2	4	1	2
			12		5	4	2	2	1
			9		5	4	2	1	2
			11		3	4	0	1	2
			4		5	4	3	2	1
			7		5	2	3	2	2
			6		5	3	2	2	2
			7		5	4	3	2	0
			13		5	3	2	3	4
			10		4	3	2	0	0
			10		5	3	1	1	2
			12		6	3	3	2	2
			9		4	2	3	1	2
			6		5	2	3	4	4
			7		5	2	3	0	2
			7		3	4	1	2	1
			6		4	3	3	1	1
			6		5	3	2	4	3
			7		6	4	3	1	0
			9		4	2	3	2	0
			5		5	2	2	2	3
			9		4	3	3	3	2
			10		3	1	4	2	3
			6		5	2	1	1	3
			9		3	2	0	0	0
			7		3	3	4	1	2
			8		6	2	2	0	1
			9		6	4	2	1	2
			10		5	1	2	2	0
			7		3	3	3	1	2
			9		3	3	4	2	2
			5		5	3	2	2	1
			6		5	4	2	0	1
			10		4	4	2	1	1
			6		3	2	3	0	1
			5		7	5	1	0	2
			9		4	2	3	1	2
			7		5	2	4	2	3
			7		6	3	3	1	2
			9		4	2	1	2	1
			7		3	4	2	3	3
			7		3	3	2	2	1
			9		3	1	2	1	2
			8		3	3	2	2	1
			9		4	3	3	1	2
			5		5	3	1	2	8
			10		3	3	2	3	1
			9		4	3	2	2	2
			6		7	5	1	1	0
			8		5	2	2	0	0
			7		5	4	2	2	2
			8		5	3	1	3	2
			11		5	3	3	1	3
			10		5	3	3	3	1
			7		3	3	1	2	0
			7		5	4	3	1	2
			6		6	3	2	3	2
			6		2	4	1	2	2
			13		3	2	2	3	0
			0		4	2	3	3	2
			9		4	2	2	2	2
			6		4	2	0	2	2
			7		5	3	3	4	0
			8		5	3	4	2	0
			10		4	5	0	3	1
			6		4	2	0	2	2
			14		3	4	1	1	2
			12		4	3	2	1	0
			10		4	3	3	2	0
			10		5	4	2	3	1
			10		5	2	1	3	2
			7		4	3	1	1	0
			8		4	2	5	3	1
			8		4	3	2	3	2
			5		4	3	2	3	2
			7		3	3	3	2	1
			6		4	3	0	3	3
			7		6	3	2	2	3
			9		4	2	1	2	0
			9		4	3	3	2	6
			12		4	3	1	2	3
			7		6	3	4	2	0
			9		4	2	1	2	1
			8		6	2	3	1	3
			8		5	4	2	2	2
			7		3	3	3	3	3
			10		5	3	2	0	2
			7		3	2	3	0	0
			7		4	3	2	1	1
			8		3	3	2	3	2
			7		4	3	2	3	3
			7		5	3	3	3	3
			8		7	3	1	2	2
			9		3	2	2	3	0
			8		5	2	3	2	1
			4		4	2	3	3	3
			11		6	3	1	1	4
			9		4	2	2	2	0
			9		4	3		2	1
			10		3	2		3	0
			5		5	3		2	2
			8		3	3		3	3
			8		4	3		1	1
			7		3	3		2	2
			11			3		2	2
			8			4		2	2
			5			3		2	0
			9			2		3	2
			6			3		2	4
			6			4		1	3
			8			4		1	4
			8			4		3	1
			7			4		2	3
			7			3		2	2
			6			3		0	2
			9			3		0	1
			7			3		2	1
			5			3		3	3
			8			2		2	5
			7			0		2	2
			10			3		2	1
			5			4		1	2
			8			2		2	2
			7			3		1	2
			11			3		3	3
			9			3		2	2
			8			2		1	0
			6			4		2	3
			9			5		1	0
			6			2		2	1
			5			3		1	1
			9			3		2	1
			6			4		3	1
			6			3		4	2
			10			2		4	1
			10			4		3	2
			10			4		3	2
			12			3		0	1
			7			4		0	3
			7			2		2	2
			6			2		2	2
			7			3		2	1
			8			4		1	1
			5			3		2	1
			7			2		3	2
			12			3		2	2
			7			4		4	1
			6			2		0	3
			7			2		0	2
			8			3		1	1
			6			3		1	0
			8			2		2	1
			6			3		2	1
			6			3		4	0
						5		1	1
						4		1	3
						2		1	0
						3		1	0
						2		2	2
						4		2	0
						3		2	3
						2		1	5
						3		2	2
						2		1	2
						1		3	3
						2		3	1
						2		3	1
						3		1	1
						3		2	2
						3		3	0
						3		4	1
						3		3	1
						3		2	2
						1		2	2
						4		1	1
						2		3	2
						5		0	1
						2		3	0
						3		1	0
						4		2	0
						5		2	2
						4		2	0
						5		2	2
						3		2	2
						3		3	2
						3		0	0
						3		0	3
						4		1	1
						3		2	2
						1		2	3
						3		2	2
						1		2	2
						2		2	1
						3		2	1
						3		2	2
						3		2	1
						3		2	3
						2		2	2
						3		2	2
						2		3	1
						3		1	1
						4		4	2
						2		1	1
						5		2	2
						3		2	1
						4		2	0
						2		1	1
						3		3	2
						3		0	2
						3		0	2
						4		0	1
						3		0	1
						2		3	1
						2		2	3
						1		3	1
						2		3	0
						5		2	1
						2		2	1
						2		2	0
						4		1	2
						3		0	1
						2		0	2
						3		1	0
								3	1
								3	3
								3	0
								3	2
								3	1
								2	1
								3	1
								2	2
								2	1
								3	1
								2	1
								1	1
								0	2
								2	0
								2	2
								1	4
								1	2
								3	1
								2	0
								3	0
								3	0
								1	0
								1	1
								1	2
								2	2
								2	3
								1	2
								0	2
								2	2
								2	2
								1	1
								3	3
								2	1
								2	0
								2	2
								2	3
								2	0
								0	1
								2	0
								1	2
								2	2
								3	3
								2	1
								2	2
								1	3
								1	1
								1	2
								2	2
								2	1
								1	0
								2	2
								3	1
								2	2
								1	4
								2	1
								2	2
								2	2
								1	0
								2	2
								1	1
								0	2
								0	1
								2	0
								2	3
								3	2
								3	1
								3	10
								3	0
								2	1
								3	1
								1	1
								3	1
								0	2
								2	0
								3	1
								3	1
								4	2
								2	0
								2	2
								2	3
								2	3
								3	1
								2	2
								0	1
								0	2
								1	1
								1	1
								1	0
								1	1
								0	1
								1	1
								2	3
								3	3
								4	0
								2	0
								0	0
								2	2
								0	13
								1	0
								2	2
								1	2
								2	2
								1	2
								2	0
								2	1
								2	2
								1	0
								1	1
								2	0
								1	2
								2	3
								2	0
								2	3
								1	1
								1	0
								3	1
								2	0
								2	2
								2	3
								1	1
								2	2
								1	1
								2	1
								2	2
								2	1
								2	2
								2	0
								2	2
								3	1
								3	1
								2	2
								1	0
								2	0
								2	2
									1
									1
									0
									2
									2
									1
									2
									1
									2
									2
									1
									1
									2
									1
									2
									1
									1
									0
									2
									7
									0
									1
									1
									1
									1
									4
									2
									0
									3
									2
									2
									1
									2
									0
									3
									3
									3
									2
									2
									2
									1
									1
									1
									2
									1
									1
									0
									1
									1
									0
									2
									2
									1
									2
									1
									2
									0
									2
									3
									0
									0
									3
									2
									1
									2
									2
									2
									1
									1
									0
									1
									0
									0
									1
									2
									2
									2
									2
									0
									2
									3
									3
									2
									2
									2
									2
									2
									2
									1
									1
									2
									0
									0
									1
									2
									2
									0
									3
									3
									2
									1
									3
									1
									1
									1
									3
									3
									2
									1
									2
									1
									1
									2
									2
									2
									2
									1
									2
									1
									1
									1
									1
									2
									0
									1
									2
									2
									0
									0
									0
									2
									0
									1

## Sheet: Fig. 2b
	plasmid:oriC ratio			plasmid
Method:	whole genome sequencing		imaging (see source data for Suppl Fig 2a)
Strain:	CJW_Bb523	S9	various
	1.325	1.35	1.398	lp54
	1.521	1.31	1.70346	cp26
	1.584	1.31	1.41302	lp17
	1.381	1.09	1.33886	lp36
	1.649	0.98	1.20034	lp21
	1.129	0.91	1.13073	lp38
	1.015	0.74	1.09394	lp28-4
	0.941	0.71	0.732931	lp28-3
	0.794	0.65	1.49965	lp28-2
	0.891	0.62	0.682725	lp28-1
	0.798	0.6	0.601732	cp32-8
	0.923	0.57	0.994752	lp25
	0.716	0.58	0.578912	cp32-4
	0.695	0.56	0.664192	cp32-1
	0.785	0.56	not determined	cp32-6
	0.615	0.52	0.569515	cp32-3
	0.697	0.52	0.518197	cp32-7
	0.531	0.46	not determined	cp32-9
	0.646	not determined	not determined	lp56

## Sheet: Fig. 4b
	oriC copies / cell									cell length (µm)
Strain:	CJW_Bb379				CJW_Bb474					CJW_Bb379				CJW_Bb474
Piperacillin treatment:	0h	8h	16h	24h	0h	8h	16h	24h		0h	8h	16h	24h	0h	8h	16h	24h
	6	10	18	24	8	14	15	25		14.6752	19.923	32.6449	46.42	16.5909	25.7645	32.4025	56.5237
	6	9	23	35	6	13	17	47		16.6977	21.1286	46.1397	61.523	14.8394	29.7099	31.6657	88.1726
	7	16	23	30	8	13	4	21		17.7549	32.6045	44.0041	60.8607	20.6462	26.152	11.1454	47.6225
	4	16	19	33	10	15	25	33		15.0007	27.8633	36.1285	62.5128	23.339	33.2858	60.9665	51.4149
	8	10	22	28	7	11	17	34		15.9247	19.6593	36.241	56.4123	15.5449	20.8015	37.5682	59.3749
	8	10	17	33	5	15	22	31		16.0183	19.6047	31.8203	60.1054	12.9074	30.9243	49.2672	56.5686
	5	10	21	41	8	21	23	24		14.9104	18.3212	39.2529	83.5553	23.3309	38.6724	44.3622	45.4976
	7	11	9	33	10	12	26	26		15.8694	20.3693	21.4537	85.8572	18.5085	22.5788	47.8304	47.5711
	10	13	14	43	10	10	20	26		22.1888	23.3329	23.3531	76.2613	21.8451	19.6998	37.2068	49.0464
	7	12	19	32	7	13	16	30		15.7876	23.9641	39.316	59.931	17.0737	32.1903	32.039	60.0085
	6	14	23	26	10	16	15	36		15.2064	26.9892	40.7456	54.4648	21.6809	29.5366	34.5847	67.8589
	7	15	22	35	6	10	20	40		19.227	30.2546	39.1456	66.1161	17.6827	21.0514	44.3962	78.7337
	7	12	18	35	11	13	14	19		17.6523	23.4827	36.4954	75.8571	25.6067	30.744	36.2077	42.93
	10	10	23	24	8	14	16	40		24.8067	20.4524	46.9296	51.2791	17.1954	26.7811	36.4962	74.8499
	6	13	18	20	10	10	21	26		19.5826	23.2962	37.669	65.43	20.4497	24.0422	48.0123	50.1941
	10	12	18	38	8	10	14	39		20.0772	21.9131	36.1603	67.8706	16.1536	20.6455	29.1156	70.6026
	7	17	13	35	6	13	22	40		15.1374	35.3215	37.0142	61.0961	17.3082	30.1505	52.6323	69.732
	7	14	23	30	10	10	23	27		22.0187	25.7374	48.91	60.2241	19.5875	21.1764	45.7719	46.8268
	6	13	16	33	11	10	16	35		14.8413	28.2565	34.2518	61.2311	27.3643	23.0531	35.7145	67.9857
	9	9	24	30	6	14	17	42		16.8003	19.8689	43.3807	56.2636	14.6302	21.5288	37.5565	71.5216
	12	9	22	2	7	14	19	34		25.2256	23.0574	42.9217	15.3673	15.0706	29.9748	36.9804	64.4931
	7	11	23	37	8	14	21	39		17.7912	23.9475	43.506	68.7993	15.0336	24.0549	39.0715	74.8897
	8	17	21	36	6	10	9	44		21.5601	32.9924	38.8713	64.6648	15.9724	20.4822	35.3348	86.6769
	7	11	16	29	11	15	18	40		19.7835	22.3703	30.1021	58.2159	20.3945	29.4671	38.4639	75.0635
	9	14	21	33	8	10	22	10		18.797	27.4292	37.4074	57.9212	17.6284	23.3833	55.853	23.4901
	10	10	15	18	10	15	13	30		23.3553	19.3738	32.1255	41.9131	19.374	30.7004	27.4518	56.7203
	9	15	21	33	12	16	23	22		19.2429	30.4282	38.9867	67.5856	24.0568	30.6348	43.0665	46.0626
	8	17	13	29	13	10	22	32		20.0763	34.8902	29.3584	70.058	24.4584	20.5325	41.305	59.2534
	9	13	28	28	7	11	22	35		20.4778	21.0688	55.988	64.8265	16.0122	22.4873	45.4643	62.8832
	8	12	25	34	8	17	18	39		17.982	23.0113	51.3426	67.3346	22.8914	35.9841	36.2182	83.0083
	6	11	21	31	7	17	21	52		15.4213	23.7033	43.2595	71.3259	16.9933	33.591	42.1672	93.8102
	7	11	13	42	8	17	25	33		16.6262	23.0372	33.1537	78.1716	16.9224	33.0989	48.2415	61.5933
	8	12	24	31	8	11	20	24		21.9064	27.6092	52.5364	59.4263	16.6912	21.2254	44.1688	48.3487
	11	17	14	20	7	13	17	44		22.1616	31.2229	32.8799	53.3187	16.4301	26.8417	33.2199	71.6935
	9	13	19	37	8	6	7	31		18.919	25.4417	44.7536	71.3032	16.9987	11.554	40.8697	56.7577
	9	9	22	25	5	7	12	26		19.9845	20.2848	44.2654	51.6641	14.5037	13.4554	35.0175	46.0959
	10	13	25	24	6	1	20	34		23.4426	27.119	49.4107	48.1127	13.8521	4.42745	47.5472	54.8206
	9	10	15	32	7	14	12	25		23.3593	19.0143	31.7814	69.7889	13.4853	23.7584	27.633	44.8804
	8	13	18	19	6	11	17	22		23.4243	32.8635	35.7543	47.6254	13.9529	23.6951	37.5726	41.1049
	5	16	27	18	11	8	14	33		17.4208	36.8491	52.2029	33.9937	21.0071	21.7015	33.0582	63.3027
	7	14	14	35	9	11	8	35		15.5038	27.6783	30.1809	59.5748	21.6198	23.3228	48.676	70.4906
	7	11	21	33	7	10	22	18		15.2389	27.2731	41.6931	62.6093	16.8755	19.786	43.8865	45.3126
	8	12	16	29	10	9	31	27		16.1157	29.3641	30.952	54.323	21.1039	20.3104	54.6323	50.7969
	7		15	27	7	13	22	26		14.7666		30.3647	53.59	17.8986	31.2046	35.8763	49.3287
	6		26	22	6	12	16	35		14.7378		56.1481	43.2095	14.4982	22.49	30.418	74.0881
	6		28	36	9	9	14	18		14.0624		56.3126	79.0603	23.155	20.7459	30.1759	43.7912
	9		22	27	9	10	4	31		19.8953		37.4825	51.9183	22.3398	21.1163	27.4029	58.4272
	7		10	32	12	12	5	20		15.9695		24.0118	66.5441	25.7467	20.2774	30.3397	43.2923
	4		16	34	7	13	13	42		13.9834		31.2219	61.4385	14.9044	19.6793	44.6088	81.3687
	7		13		9	12	21	26		15.3626		27.6519		21.627	25.7426	42.4193	49.7072
	10		16		7	11	20	27		22.1376		26.961		14.6962	21.2339	42.0365	50.2267
	9		21		9	10	27	33		22.594		39.6399		18.9408	20.8024	44.7568	57.7226
	6		20		7	5	23	40		14.766		38.5934		13.5925	21.2817	46.4685	81.758
	7		21		8	9	18	34		18.2942		40.5034		14.479	19.4682	33.7526	67.367
	7		13		7	9	25	24		14.6851		25.7769		15.2687	18.6869	47.8248	49.0972
	7		16		7	8	14	37		15.7896		28.7334		15.1435	16.7994	28.0324	71.9919
	6		23		10	12	20	36		15.4065		44.1765		24.4526	21.0058	42.3513	68.4466
	6		13		6	16	18	25		13.0919		36.2908		15.0239	31.981	31.0233	47.5427
	5		11		12	17	21	18		12.0522		38.0607		24.2689	29.5034	47.3638	42.96
	7		20		9	9	16	34		13.9696		37.1198		19.4373	24.2031	26.0271	65.9962
	5		11		6	8	14	32		12.5335		28.0482		15.7609	19.6375	27.0944	57.1017
	9		15		12	7	17	33		20.277		44.6576		23.0189	19.7243	30.8926	60.2562
	10		10		9	11	14			22.2824		31.485		18.2322	25.2446	30.3593
	6		16		8	10	14			14.9909		37.638		15.6499	26.5974	31.4151
	6		18		10	11	17			14.0561		40.6149		20.9108	21.0482	36.6247
	6		18		7	17	14			13.2427		39.7535		14.5358	33.7934	24.9472
	11		18		8	12	25			23.3891		49.4855		20.9259	26.1931	43.5724
	7		20		8	12	18			16.2706		36.4307		15.3556	24.8205	39.7021
	9		15		10	10	25			18.5646		47.4006		20.6837	23.4697	50.6607
	9		22		10	16	13			23.5102		50.2266		18.9351	37.7484	26.9348
	7		14		7	12	12			16.9045		32.9076		15.529	25.6737	26.0927
	8		20		10	18	14			23.3528		42.5404		21.4054	37.6362	30.2389
	10		18		7	9	21			20.2163		47.6284		19.8805	20.9084	41.2275
	8		23		9	11	20			15.7041		50.2311		17.9714	25.0165	39.7066
	8		19		8	10	15			20.7661		38.1492		21.1009	21.361	31.1046
	12		19		8	10	26			24.5586		34.0167		18.1404	21.7169	43.2427
	5		15		9	14	24			13.3281		28.9364		18.0417	29.1467	57.3737
	9		28		8	17	19			16.7081		50.6179		18.4518	36.8873	36.8737
	7		17		7	11	24			18.9353		32.5869		20.6517	21.7628	42.7266
	10		16		8	17	15			20.5397		37.0114		17.7303	37.8559	35.9185
	8		19		10	13	27			21.3645		37.4297		19.6534	28.2129	51.283
	7		18		7	14	15			22.4773		34.1379		18.6079	25.7704	28.8307
	6		16		8	11	20			17.2082		35.5317		21.4587	27.5633	45.8219
[truncated: 110 more rows]

## Sheet: Fig. 4c
strain:	CJW_Bb201
[truncated: 591 more rows]

[truncated: 22 more sheets: Fig. 4d, Fig. 4e, Fig. 4f, Fig. 8e, Fig. 8f, Fig. 8g, Fig. 9e, Suppl Fig. 1f, Suppl Fig. 1h, Suppl Fig. 1k, Suppl Fig. 2a, Suppl Fig. 2b, Suppl Fig 3a, Suppl Fig 3b, Suppl Fig. 3c, Suppl Fig. 3d, Suppl Fig. 6a, Suppl Fig. 6b, Suppl Fig. 6d, Suppl Fig. 6e …]
